# Supplementary material for: Structural basis of TMPRSS11D specificity and autocleavage activation
Source: Nat Commun. 2025 May 10;16:4351. doi: 10.1038/s41467-025-59677-3 (PMC12065894; doi:10.1038/s41467-025-59677-3)
Supplement: Supplementary file 4 — Source Data [file 41467_2025_59677_MOESM4_ESM.xlsx]

## Sheet: Fig. 2f
Fig. 2f		TMPRSS11D initial reaction velocities, expressed as a percentage relative to uninhibited enzyme (DMSO control)
	[inhibitor] (μM)	nafamostat								camostat								6-amidino-2-naphthol								Peptidomimetic 1								Peptidomimetic 2
	1000																	-0.46365	0.276754	3.52259	1.6353	1.4366	-2.99351	-6.31468	-3.98861
	200																	5.43984	6.63941	13.6461	5.64066	8.03364	13.9316	3.34584	3.10833
	40																	44.0686	42.6373	41.6597	46.0072	52.3312	40.6856	47.017	43.8371
	8																	85.934	64.5089	91.3328	78.7	87.5399	83.0893	96.3337	95.3912
	1.6																	98.7339	92.2698	100.529	93.5596	96.885	104.055	102.737	110.782
	0.32																	114.031	99.2722	99.8568	93.8394	101.385	106.78	95.05	101.909
	0.064																	91.3775	115.703	105.321	96.6777	96.4807	97.0185	103.84	111.197
	0.0128																	105.184	61.4449	88.8115	103.792	104.783	95.4893	100.643	119.828
	0.00256																	113.368	94.6159	94.2413	98.7891	101.287	102.202	100.098	106.088
	0.000512																	90.1204	103.244	100.667	93.5105	101.184	98.2927	110.618	105.645
	0.0001024																	100.497	98.8624	87.0582	84.1138	100.018	93.6604	99.5269	111.883
	100	-6.52456	2.15379	-7.58909	-4.50411	-15.5286	0.048889	-16.5985	-4.54793	-9.36167	-3.77121	-10.9758	-14.1111	-13.0044	-15.2189	-14.3051	-21.2603									-8.20012	-5.61046	-0.79338	2.08244	-4.50362	-4.80089	-15.5222	-15.213	-7.89407	-0.78922	-1.48448	1.68811	-14.2538	-8.33458	-18.9439	-21.9658
	20	0.151158	2.88994	-11.1958	-10.5465	-5.42022	-2.48175	-6.10552	-5.53282	-0.20577	-4.7693	-11.2898	-2.8655	-9.91317	-4.0697	-13.6116	-10.8173									-4.89441	4.27931	-10.1886	-9.40518	-1.88642	-8.69759	-12.3228	-6.76065	-1.29043	5.68444	-2.78155	-1.21739	-14.027	-7.39867	-7.01155	-8.34781
	4	-6.01301	12.7579	-6.81217	-6.47901	-9.16021	-4.41157	-12.7956	-11.5412	-1.67791	-4.50968	3.01792	-6.42757	-0.515	-6.33212	-5.44464	-2.1856									2.22645	-1.0236	3.0496	-1.43008	2.96402	3.49167	-2.8902	-11.001	1.65886	-0.70319	-5.13222	-1.31626	-1.11971	0.585272	-1.21531	-10.9474
	0.8	12.9441	0.23912	-5.34624	-8.48792	1.69824	-4.20572	-2.70102	-5.23755	0.76828	14.9945	-1.85343	1.18126	-0.82999	5.41709	1.41833	-2.81454									25.6079	6.79255	11.3267	4.98248	15.5323	14.8535	6.83139	10.1097	3.4159	3.3439	-1.3015	3.45591	2.10906	11.3574	0.979159	2.33462
	0.16	14.9826	20.3004	17.4876	23.9	11.319	17.3015	19.0042	42.0233	48.7497	49.6844	54.9232	47.514	49.585	49.682	57.2683	47.3694									28.2447	36.126	21.0723	25.522	23.2452	31.6406	19.9384	35.4949	18.455	16.1229	16.6819	17.1246	14.4597	14.2812	15.0848	10.3541
	0.032	60.3923	72.2433	59.8323	59.4367	82.0726	69.9469	79.7404	91.779	93.7571	94.86	84.7107	88.5852	92.1205	89.4329	91.0022	84.9489									37.2364	54.7196	38.7716	32.6183	43.5313	36.5641	48.3331	44.2181	37.3954	30.3794	25.4722	35.4223	27.8258	26.8313	31.3677	27.14
	0.0064	99.0956	83.0669	86.1935	92.8979	93.5332	108.549	103.942	114.202	99.7293	103.641	104.338	98.3889	107.521	97.6825	112.855	100.862									69.5425	78.2643	70.9412	69.7604	74.8424	70.1282	75.3413	76.2165	49.8957	51.3087	52.3964	52.8494	61.4366	59.8867	58.8091	57.4306
	0.00128	104.783	118.577	94.7835	110.526	117.556	113.368	98.4157	108.687	83.9089	109.711	104.666	116.553	99.4718	102.277	108.526	112.366									102.084	95.79	92.7983	104.089	103.29	103.04	91.1101	104.85	83.6368	85.075	95.8269	96.3892	93.6018	106.423	82.1822	103.011
	0.000256	103.793	91.4386	101.683	95.5292	107.942	109.573	112.353	108.994	106.622	110.946	109.942	100.788	99.0706	98.3999	116.752	105.162									87.588	104.188	97.043	101.148	108.563	84.6485	114.929	121.015	101.29	96.0184	100.254	96.035	103.457	103.383	109.578	103.299
	5.12e-05	91.0202	89.1602	95.7178	109.502	108.807	103.379	99.8702	108.722	71.6482	103.789	113.12	110.496	93.5852	101.902	104.64	101.698									111.162	105.451	95.7639	103.757	107.127	109.567	113.021	111.713	108.54	99.9467	102.123	112.671	107.072	121.757	112.882	105.774
	1.024e-05	103.746	111.192	102.185	95.2641	104.871	96.5205	107.426	120.418	85.8753	104.092	111.066	101.777	94.5685	98.5269	105.789	106.246									94.257	92.9447	93.3894	101.666	96.8291	101.215	120.95	102.097	88.7976	112.17	90.7331	108.258	107.944	101.543	108.911	105.002
		TMPRSS2 initial reaction velocities, expressed as a percentage relative to uninhibited enzyme (DMSO control)
	[inhibitor] (μM)	nafamostat								camostat								6-amidino-2-naphthol								Peptidomimetic 1								Peptidomimetic 2
	1000																	-0.42198	-0.22725	-0.12154	-1.52958	-0.46318	-0.85485	-1.15457	-2.87649
	200																	0.898425	1.94239	1.09916	-0.5509	1.75666	0.955702	0.937526	-2.25067
	40																	8.92327	10.0201	9.74909	9.11327	12.1418	8.1883	10.6987	8.31173
	8																	33.5857	34.9967	31.6404	36.6786	36.8892	33.3861	32.9635	34.3864
	1.6																	76.0494	85.2638	72.1133	67.4725	76.2913	75.0448	73.8475	72.9842
	0.32																	108.245	107.594	87.2154	90.7368	102.858	98.773	102.745	95.2491
	0.064																	112.635	100.97	98.9643	101.441	97.6951	107.371	111.515	98.5886
	0.0128																	107.452	100.799	94.0868	96.8137	103.472	106.338	106.765	108.796
	0.00256																	105.774	117.452	101.738	95.2841	108.131	111.532	106.003	107.096
	0.000512																	103.498	104.973	106.469	94.1399	104.665	103.143	112.269	108.132
	0.0001024																	101.425	117.363	102.76	94.5055	96.3893	96.9021	107.571	102.932
	100	-0.25791	2.63126	-2.33621	-0.45034	-2.22495	0.439497	-3.96005	-0.85017	-2.92896	-3.09725	-5.86813	-0.48467	-0.24878	-0.30333	-4.55399	-2.34242									1.32907	0.433952	0.647194	-1.58508	-3.91731	-2.1149	-4.68168	-3.71046	-1.77478	2.38657	-3.85735	-2.1105	-4.39128	1.73075	-2.57597	-4.76921
	20	-2.59207	-0.62714	-3.01935	1.5582	-1.98395	-1.18426	-3.09531	-3.85362	-0.41201	2.67789	1.56662	-2.76751	-3.93874	-3.00274	-2.81574	-5.21887									1.22554	0.565315	-0.33262	0.895653	-2.36452	0.412256	-3.38625	-1.07169	-0.24232	-3.69504	-2.95471	-3.79512	-0.178	-0.46227	-1.23881	-5.08439
	4	0.387654	3.38188	-2.60717	-3.44406	-2.39287	1.22054	-1.1118	-3.22075	-0.74975	2.42991	-1.01986	-4.06207	-3.62521	-1.97906	-5.00491	-4.13018									2.10877	1.11696	-2.73922	-2.22021	1.03622	1.63672	-2.13527	-0.16794	1.52568	-3.97802	-3.34488	-2.05693	-0.5031	0.399445	-2.78392	0.044434
	0.8	2.0296	1.98413	-0.60082	-3.98273	2.03215	2.75256	-2.07854	-1.47987	6.25253	2.92857	-3.86104	-0.74411	2.10141	-5.00627	-0.14795	-1.07926									-0.22793	1.00306	-4.32739	-1.08104	-1.65393	-6.01608	-0.95401	0.443166	-1.73652	2.19128	-2.47037	-0.82093	1.0952	1.24912	-0.55038	1.10314
	0.16	4.742	3.49908	-2.87923	-2.23044	-2.54317	1.1656	1.87328	-2.6639	5.00334	3.05585	-0.00526	-2.64121	0.638274	0.902862	-1.73235	0.758016									1.5249	0.86221	-0.31566	-1.1293	0.232737	-1.5221	-1.42608	-0.16401	4.37618	4.18806	-0.87397	-0.51247	3.74578	3.65364	1.39581	2.72526
	0.032	2.47173	3.38737	-3.12403	-2.54066	-2.19437	-0.0596	-4.2521	-3.00726	5.6525	6.14652	0.647804	2.52018	4.06109	3.45698	4.60409	2.87704									3.36521	8.30015	4.77655	-0.01481	2.79697	4.47233	3.14637	4.0368	7.8253	13.3744	5.30873	7.58158	6.07439	6.2215	4.70997	7.61711
	0.0064	5.42206	8.09918	-1.69504	0.797091	-1.05521	-1.19151	-3.09975	0.845732	31.5895	52.4172	48.7958	52.9589	54.3593	52.524	59.8514	57.756									17.5243	19.4971	14.0364	19.8316	20.3276	11.8983	19.0638	17.0077	19.4473	20.7346	21.1711	19.8712	17.0542	20.545	19.3997	16.9944
	0.00128	20.0765	23.5509	38.8094	35.0207	31.9723	37.9937	29.9801	31.2446	92.859	97.6341	87.262	79.6163	89.7565	92.72	96.6193	91.5466									69.3588	68.0432	71.7395	66.8433	71.0715	66.137	67.0586	62.828	57.9811	69.3672	68.0113	67.7374	67.6868	70.1086	67.0279	73.3807
	0.000256	75.6392	85.7256	82.1761	84.8863	79.6567	89.1598	88.9159	87.4911	103.23	67.0976	88.475	97.7895	100.734	97.7202	101.532	101.594									74.8299	77.9618	94.3246	99.5217	99.0768	96.1057	88.43	93.5131	95.3783	97.4301	92.1998	86.8234	97.5211	93.9931	94.9026	95.431
	5.12e-05	92.3283	90.8964	94.0393	99.7563	97.5066	95.4257	93.6063	95.0197	108.952	112.065	88.1324	96.7644	100.353	98.0072	104.828	96.0051									102.474	100	100.304	100	102.951	100	98.5575	100	98.8988	116.653	95.043	94.9305	105.156	102.22	100.732	96.7919
	1.024e-05	96.1068	101.852	96.6115	99.6609	93.9652	95.759	98.5642	105.668	94.4634	102.446	94.7336	91.9398	95.5764	95.4566	111.679	97.7675									92.6829	98.022	104.123	99.3616	100.395	95.0879	100.435	96.4485	107.776	111.915	96.6643	100.78	101.628	94.6339	99.856	103.119

## Sheet: Fig. 3b
Fig. 3b		TMPRSS11D peptidase activity (RFU) in the presence of Boc-QAR-AMC substrate and the indicated nafamostat concentrations
	Reaction progress (s)	1600 nM		800 nM		400 nM		200 nM		100 nM		0.8 nM		0 nM
	0	0	0	0	0	0	0	0	0	0	0	0	0	0	0
	10	113	358	323	306	-582	-283	409	341	290	359	482	-82	433	-250
	20	517	730	860	853	-281	17	489	229	946	1132	810	171	379	595
	30	857	918	699	1464	-236	683	610	811	1275	768	886	338	1116	642
	40	913	1349	1281	1732	-45	928	1447	1230	1159	986	1239	882	1157	816
	50	834	762	935	1778	216	1526	1328	1138	1899	1260	1713	1233	1638	1441
	60	1663	1732	1696	1838	435	1207	1502	1629	1793	1706	2378	1501	1714	1704
	70	1266	1553	1600	2381	1655	1055	1600	1662	2473	2348	2207	1934	2347	2019
	80	1285	2055	1797	2820	1192	1582	1863	2067	2711	2554	2457	1561	2253	2332
	90	1681	1929	2406	2883	1431	2517	2242	2090	2641	2678	2697	2035	2762	2355
	100	2018	2191	2169	3589	1937	2203	2616	2582	3406	3263	2997	2498	3120	2571
	110	2079	2894	2397	3825	2350	2494	2506	3034	3069	3036	3630	2218	3743	3112
	120	2233	3098	2912	3681	2011	2942	2466	3175	3812	3346	3417	3349	3739	2956
	130	2646	3334	2998	3813	2883	3450	3207	3800	3956	3512	3897	3452	3843	3290
	140	2680	3206	3358	4156	2196	3602	3273	3652	4412	3811	3727	3091	4186	3588
	150	2903	3344	3504	4339	2663	3494	3645	4033	4744	4171	4490	3713	5028	3927
	160	2697	3401	3788	4409	2633	4226	3786	4665	4813	4525	4510	3920	4892	4686
	170	2725	3080	4581	5174	3306	4475	3675	4205	4856	4269	4769	4071	4999	4796
	180	3352	3857	3912	5137	3450	4331	4009	4640	5206	4941	4875	4247	5079	5016
	190	3543	3474	4348	5085	3934	4530	4452	5322	5585	4832	5257	4658	6403	5210
	200	3451	3627	4357	5588	4128	4821	4678	5247	5387	4984	5675	4952	6188	5903
	210	3384	4275	4628	5846	4298	5508	5148	5213	5819	5393	5723	4799	6287	5642
	220	3853	4621	4960	5903	4529	5627	5341	5900	6169	5598	6098	6095	6900	5670
	230	4111	4261	5194	6598	4252	5926	5193	6147	6670	5850	5722	5578	7140	5714
	240	3829	4134	5452	6429	4609	6150	5817	6571	6843	6390	6172	5519	7255	6367
	250	4387	5076	5673	6323	5207	6661	6069	6983	6776	7283	6741	5961	7586	6609
	260	4383	4539	6179	6687	5248	6297	6129	7097	7548	6957	6858	6766	7925	7031
	270	4530	5212	5861	7661	5804	6652	6295	7185	7390	7008	6766	7066	8138	7423
	280	4715	5297	6189	6923	5769	6929	6693	7413	8344	7624	7379	7295	8284	7418
	290	5053	5168	6035	7322	6020	7742	7039	8118	8041	8092	7782	7384	9097	8057
	300	4804	5180	6692	7216	6500	7819	7182	8186	8691	7942	8101	7721	9169	8516
	310	4924	5408	6606	7421	6986	8052	7531	8155	8650	8789	8244	8263	9718	8402
	320	4756	6037	7114	8216	6952	8463	7678	8434	8966	8874	8501	8432	9998	8573
	330	5261	5558	6946	8157	6569	8583	7401	8977	8987	9198	8713	8495	9988	8942
	340	5515	5552	7072	7946	7487	8538	7743	8924	9411	9022	8930	8594	10383	9168
	350	5371	5682	7165	8476	8064	8919	8849	9364	9802	9638	9508	9066	11016	9883
	360	5573	5515	7760	8587	7670	8584	8475	9139	9573	9763	9496	9659	10947	9768
	370	5735	6070	7592	8867	8380	9421	8929	9751	9777	10083	10061	9417	11280	10759
	380	5477	6117	8358	9071	7869	9268	8864	9719	10188	10805	9241	10347	11834	10718
	390	5749	6247	7929	9126	8334	9640	9381	9691	10323	11024	10383	10739	11836	10907
	400	5940	6353	7770	9393	8105	10187	9270	10486	10787	10732	10619	10540	12222	11669
	410	6640	6078	8792	9692	8455	10363	9807	10896	11661	11119	11023	11076	12655	11128
	420	6083	6589	8808	10003	9278	10790	10087	10661	11633	10977	11650	11285	12859	12151
	430	6395	6334	8487	10117	8974	11074	10410	11320	12192	11856	11078	11549	13908	12117
	440	6130	6442	9089	9687	9124	11351	10058	12019	11782	12332	11754	11978	13645	12509
	450	6072	6196	9120	9915	9321	11085	10777	11883	12303	12233	12090	12247	14167	12635
	460	6470	6599	9271	10840	9139	11486	11982	11639	12317	12426	12300	12390	14040	13277
	470	7047	7185	9703	10625	9950	11768	11237	12617	12335	12770	12341	12294	14450	13310
	480	6635	7303	10051	10425	9815	12562	11169	12921	12890	13071	12415	12931	14557	13295
	490	6686	7137	9528	10717	10268	12462	11689	13077	13475	13213	12543	13498	15071	13952
	500	7069	7246	10455	11281	11048	12877	11817	12742	13434	13749	13159	13983	15189	14457
	510	6902	7245	10034	11090	10457	12347	12150	13875	13989	14107	13824	13995	15744	14665
	520	6892	7392	10572	11127	10720	12863	12142	13708	14005	13794	13520	14130	15951	15059
	530	7116	7728	10307	11746	11173	12991	12454	13978	14840	14205	13762	15069	16391	14937
	540	7177	7289	10171	11785	11556	13566	12389	13503	14544	14479	14490	14690	17096	15432
	550	6756	7060	11204	12159	11630	13990	13013	14503	14642	14625	14533	15182	16658	15506
	560	8137	7493	10911	11807	11955	13953	13209	14985	14871	15413	14670	15359	17280	16086
	570	7424	7782	11362	12331	12205	14087	13636	15150	15675	15266	15170	15117	17720	16384
	580	7555	7454	10994	12710	12308	15011	13439	14907	15828	15627	15132	15892	18038	16475
	590	7664	7810	11628	12341	12221	14578	13745	15057	15293	15426	15652	16408	18137	16936
	600	7465	7672	11603	12263	12619	14675	14150	15563	15739	15993	15577	16818	18679	17549
	610	7378	7396	11601	13288	12338	15033	14473	15888	16093	16711	15851	16996	19026	17491
	620	7598	7630	12244	13042	12975	15280	14490	15841	16700	17197	16290	16698	18879	17728
	630	8085	7965	12313	13039	13215	15324	14656	16157	16679	17092	16851	17376	19594	18397
	640	7844	7377	11420	13245	13145	15769	14702	16604	16854	17324	16915	17799	19713	18273
	650	7601	7813	12528	12955	13734	15935	14750	16218	16791	17105	18087	18254	20195	19253
	660	8165	8254	12517	13514	13442	16000	15623	16757	17542	17854	17543	18056	20224	19118
	670	7759	8019	12952	13265	13645	15856	15665	17311	17847	18630	18254	18299	20708	19556
	680	7777	8588	12717	13475	13750	16413	15887	17269	17931	17978	18422	19154	20548	19185
	690	8466	8489	12912	13765	14437	16320	16133	17459	18474	17884	18575	18402	21171	19845
	700	7786	8325	13029	13802	14352	16712	16149	17835	18212	19355	18468	19337	21635	20523
	710	7988	8061	13151	14281	14962	16885	16360	18097	18296	18617	18872	19219	21914	20986
	720	8547	8169	13145	14637	14458	16898	16587	18091	18933	18980	19222	20021	22279	21205
	730	8148	7688	13911	14252	15228	17710	17120	18596	18854	19242	19532	20457	22977	21049
	740	8551	8215	13748	14459	15313	17607	17238	18393	19242	20193	19040	20381	22972	21299
	750	8684	8290	13662	14865	15581	17582	17040	19162	19766	19992	19830	21326	23540	21486
	760	8296	8500	13671	14866	15523	17402	17622	18764	19714	19863	19816	20981	23045	22349
	770	8902	8367	13846	15148	15297	18539	17806	19196	20110	20623	20575	21291	23988	22764
	780	8205	8377	14013	15032	16542	18607	18086	19362	21046	21215	20344	21690	24310	22557
	790	8359	8670	14074	15080	16476	18428	18096	19758	20492	21423	20829	21729	24664	22964
	800	8362	8720	14338	15118	16448	19119	19028	20864	20991	21286	21293	22262	24327	23771
	810	8900	8525	14569	14747	16171	18830	19130	20664	21487	21117	21749	22560	25145	23555
	820	8590	8201	14810	15380	16142	19077	18800	20917	21505	21803	21519	23389	25989	23935
	830	8640	8213	15082	15714	16472	19296	19351	20607	21777	22005	21362	22851	25833	23841
	840	8590	9175	15250	16082	16780	19097	19509	20929	21682	22750	22624	23432	25962	24503
	850	8482	8718	14822	16012	16855	19950	19896	22030	21871	22510	22365	23918	26429	24908
	860	9243	8197	15260	16110	17067	20140	20023	21408	22499	23083	22272	23826	26854	24977
	870	9135	8874	15451	15964	17591	20380	20505	21758	22536	23003	22852	24630	27413	25773
	880	8801	8641	15298	16117	17488	20460	20677	21438	22423	23402	23271	25248	27262	25773
	890	8914	8667	15166	15833	18445	20453	20605	22474	23093	23933	23202	24753	27474	25798
	900	9065	8470	15766	16379	18066	20527	21113	22483	23360	23710	24204	24883	27964	25926
	910	9255	8721	15764	15992	17824	20544	20675	22683	23514	23940	24771	25475	28229	26303
	920	9299	8746	15673	16385	18343	20814	20991	22913	23743	24166	24549	26018	28694	26834
	930	8960	8614	16178	16663	18585	21484	21868	22927	24194	24496	24584	26213	29266	27210
	940	9098	8888	16212	16422	18583	20908	21122	23227	23613	25182	24702	25906	29689	27778
	950	9293	8408	16234	16553	17895	21411	21540	22917	24103	24992	24987	26463	29845	27999
	960	8941	8221	16157	16919	19048	21812	22231	23423	25452	26148	24916	26850	29681	28016
	970	8898	8547	16019	16502	19638	22091	21928	23212	25166	25230	25611	27295	30256	28599
	980	9217	8949	16709	17618	19060	22032	22316	24264	25157	25908	25912	27872	30039	29208
	990	9196	8575	16651	17031	19668	22282	22523	23943	25161	25932	26439	27622	30802	28947
	1000	9336	9521	16438	17262	19727	22295	22653	24557	25561	26644	26266	28697	30770	29602
	1010	9011	9037	16855	17206	20187	22799	23244	24853	25461	27071	26500	28177	31281	29457
	1020	8675	8700	17089	17353	20392	22038	23565	24820	26766	27510	25881	29338	31546	29792
	1030	9194	8707	16714	17397	20071	23026	23447	25019	26223	27029	27248	28822	31798	31052
	1040	9250	8712	17066	17449	20021	22938	23633	25177	26416	27680	27289	29335	32335	30242
	1050	9021	8076	16718	17637	20258	23117	23967	25528	26940	27832	27846	29547	32259	30393
	1060	9345	8597	17593	17756	20505	22980	24047	25768	27535	27837	28327	30585	33288	31105
	1070	8629	8975	17264	17987	20955	23673	23949	25866	27372	28109	28453	29952	33694	31587
	1080	8957	8939	17128	18346	21225	23515	23884	26374	27351	28944	28834	30509	33437	31673
	1090	9712	9104	17449	18181	20843	23570	24969	26448	28036	28613	28425	31334	33789	32430
	1100	9048	8211	17666	17949	21369	24222	24309	26437	27740	28715	29421	31087	33707	32329
	1110	9580	8828	17292	18195	21157	23990	25155	26518	28192	29143	28976	31287	34714	32623
	1120	8703	8841	18161	17827	21105	24376	25061	27189	28260	28930	29552	31470	34843	33050
	1130	8896	8639	17904	18505	21812	24204	25733	27633	28276	29385	30147	32291	35205	33363
	1140	9385	8751	18254	17844	22075	24822	25956	27112	28955	30030	30282	33212	35162	33116
	1150	8885	8617	17877	18083	21919	24959	25427	27444	29156	30359	30246	32837	35710	33935
	1160	9394	8841	18194	18031	22565	24914	26578	27829	29325	30698	30202	33153	35335	33894
	1170	9058	9293	17864	19066	22456	24663	25976	27898	29641	30471	30738	33137	36293	34601
	1180	9245	8567	17811	18585	21927	24808	26715	28380	29571	30891	30817	33874	36364	34645
	1190	9328	8688	17833	18956	22176	25043	26744	28035	29710	31085	31574	33751	36685	34966
	1200	9378	8659	17939	18511	22350	25324	27094	28130	29681	31190	32198	34251	37138	35483
	1210	9510	9366	18669	19027	22817	25847	26590	29081	29589	31656	32059	34354	37068	35871
	1220	9506	8625	18265	18499	23226	25301	27024	28292	30191	31600	32026	35256	37301	35943
	1230	9294	8741	18688	19221	22757	25815	27218	28740	30462	32049	32469	34715	37635	36242
	1240	9858	8667	18829	19093	22840	25199	27147	28633	31018	32683	32696	35047	38453	36171
	1250	9378	8777	18937	19274	23719	25954	27649	29418	30739	32334	33093	35689	38978	37016
	1260	9177	8557	18959	18853	23062	25859	27936	29566	31116	32565	32729	35740	38616	37863
	1270	8916	8854	19551	19147	22860	25907	28359	29825	31596	32789	33662	36187	38487	37299
	1280	9175	8348	19280	18709	23333	26285	28100	30141	32326	33129	33467	36425	39655	38005
	1290	9036	8635	19412	19535	23953	26696	28076	30349	32265	33634	34002	37031	39929	38202
	1300	9122	8522	19265	19453	24014	26499	28768	30569	32627	33480	34543	36880	40159	38193
	1310	9605	8644	18652	19922	24316	26614	28466	30540	33033	33958	34467	38132	40634	38908
	1320	10227	8604	19644	19560	23740	26986	29560	30383	32816	33837	34984	37991	40484	38887
	1330	9447	8933	19139	19300	23907	26703	28713	31217	33293	34134	34778	38443	40853	39740
	1340	9626	8767	19569	19653	24624	27242	29128	31003	32888	34478	35507	37667	41288	39538
	1350	9046	8746	19483	19441	23764	27505	29166	30903	33489	34598	35261	38667	41503	39764
	1360	9432	9181	19862	19519	24661	27182	29998	31552	33379	34678	35824	39454	41897	39431
	1370	9472	8334	19490	19494	24522	27672	29696	32117	33445	35358	36006	38669	41637	40350
	1380	9126	8721	19692	19513	24945	27233	30114	31825	34225	35210	36337	39846	42044	40641
	1390	9710	8905	19703	19889	25056	27772	29992	31576	34776	35492	36594	39788	43245	40874
	1400	9103	8658	20569	19749	24633	27903	30510	32184	34571	35723	36241	39774	43574	41353
	1410	9244	9004	20333	19947	25606	28194	30471	32117	35123	35869	37356	40127	43815	41754
	1420	9723	8985	19725	19784	25586	28243	30312	32276	34675	36349	37213	40229	43528	42091
	1430	9521	9165	20073	20097	25718	27939	30933	32805	35526	36518	37328	40651	43752	42371
	1440	9547	9062	19768	20429	26238	28250	31206	32790	35403	36941	37349	40918	44474	41725
	1450	9277	8991	20254	20185	26045	28483	30889	33131	35961	37081	37626	41356	44973	42771
	1460	9109	8848	20090	19976	25920	28507	31251	33195	35735	36773	37762	41540	45062	42830
	1470	9295	8734	20107	19742	25995	28043	31263	33551	35435	37329	38852	41684	45164	43291
	1480	9337	8588	20178	20381	26228	28761	31858	33514	35784	37932	38602	42027	45514	43587
	1490	9322	8721	21122	20666	26049	28872	31891	34407	36197	36998	38751	42716	45541	43835
	1500	9477	8542	20705	20102	26762	29044	32058	34056	36528	38178	39234	42964	46009	44565
	1510	9350	9031	19990	20603	26638	28894	32267	34439	36434	38251	39411	42858	46191	44711
	1520	9856	8794	20555	20159	26731	29355	32209	34076	36807	38773	40046	43706	46782	44527
	1530	9591	9015	20201	20383	26783	29756	33139	34567	36708	38480	40397	43321	46700	45138
	1540	9768	8935	20742	20344	27094	28704	33363	34725	37602	38905	40064	44607	47168	45514
	1550	9228	8675	21386	20888	27010	29785	32796	34696	37379	39361	40929	44436	47870	45279
	1560	9525	9185	20795	20171	26738	29425	33532	34702	37623	39927	40757	44275	46992	46017
	1570	8904	8444	21195	20503	27400	29522	33277	34906	38259	39636	41111	44839	48053	45930
	1580	9406	8839	21116	20661	27836	29921	33566	35501	38312	39805	40229	45406	48175	47128
	1590	9170	8618	20940	20902	27610	29563	34030	35681	38298	39677	41455	45522	48720	46307
	1600	9148	8874	20766	20978	27571	29939	34038	35135	37912	40195	42026	45694	49130	47184
	1610	9417	8909	21309	20844	27669	30049	33585	35697	38938	40632	41845	45804	49793	47128
	1620	9682	8447	20645	20785	27728	30417	33506	35769	38564	40381	42606	46186	50006	47715
	1630	9173	8819	20790	20887	27755	30999	34129	35989	39066	40883	42974	46451	49503	48167
	1640	9151	8938	20586	20560	27896	29869	34807	36130	39551	40842	42776	46713	49468	48584
	1650	9617	8927	20964	20890	28232	30560	34192	36288	39904	41122	42863	47279	50722	48253
	1660	9092	8868	21045	20610	28557	30457	35013	36493	39961	41364	43709	47182	50664	48516
	1670	9672	8669	21599	20922	28620	30611	34450	36541	40097	41453	43848	47679	50871	49090
	1680	9414	8717	21311	20673	29031	30475	35136	37359	40174	41717	43624	47928	51334	49070
	1690	9147	8547	21220	20926	28452	31221	35957	37744	40779	41903	44253	47532	51658	49482
	1700	9625	8618	21254	20968	28756	31318	34867	37397	40555	42073	44176	48326	51723	50001
	1710	9339	8309	21455	21107	29061	30933	35676	37620	40588	42337	44218	49091	52143	50461
	1720	9588	8516	21898	20981	29111	31039	35492	37865	41832	42295	45166	48371	52467	50853
	1730	9284	8508	21178	21073	28957	31507	35774	38004	40946	42512	45531	49393	52861	50964
	1740	9066	7903	21367	21137	28967	31105	36058	38116	41215	42412	45423	49397	52836	51621
	1750	9638	8949	21209	20901	28832	31738	36736	38640	41790	43061	45456	50021	53422	50875
	1760	8813	8730	21752	21022	29074	31248	36229	38614	42063	43393	45392	49298	53427	51998
	1770	8658	8142	22389	20999	29291	31904	36847	38675	41402	43638	46234	49665	53234	51898
	1780	8997	8110	21423	20939	29865	31799	36982	38821	42187	43789	46104	50473	OVERFLOW	52567
	1790	9314	8579	21639	21949	29498	31903	35726	38749	42681	43964	OVERFLOW	50341	53716	OVERFLOW
	1800	9455	8403	21401	21327	29912	31216	37136	39256	41959	44651	OVERFLOW	50939	OVERFLOW	OVERFLOW

## Sheet: Fig. 3c
Fig. 3c		TMPRSS11D peptidase activity (RFU) in the presence of Boc-QAR-AMC substrate and the indicated nafamostat concentrations (10 min preincubation with nafamostat)
	Reaction progress (min)	1000 nM		500 nM		250 nM		0 nM
	0	0	0	0	0	0	0	0	0
	0.166667	503	-32	51	533	-189	-93	1170	987
	0.333333	515	127	166	580	-266	93	2004	2138
	0.5	613	275	405	417	-95	513	2471	2974
	0.666667	585	401	610	754	-255	772	3545	3705
	0.833333	935	506	497	886	-288	556	4636	4736
	1	875	461	159	660	-177	748	5385	5344
	1.16667	1073	241	364	943	-106	883	5868	6261
	1.33333	812	355	579	901	454	906	6686	6683
	1.5	886	736	588	1045	286	555	7525	7848
	1.66667	665	603	649	1139	432	974	8274	9205
	1.83333	1114	787	397	925	329	915	8599	9538
	2	1089	630	306	760	392	584	9624	10307
	2.16667	627	552	591	1214	211	946	10644	11248
	2.33333	699	569	546	1187	376	859	11428	12116
	2.5	706	679	580	754	813	938	12008	12690
	2.66667	825	809	538	1269	804	1324	12594	13735
	2.83333	755	568	553	1202	707	1262	12787	14050
	3	776	708	488	1135	984	1125	13543	14701
	3.16667	975	708	659	1528	961	1399	14348	15576
	3.33333	980	988	954	1362	942	1358	15018	16885
	3.5	878	765	414	1457	877	1302	15778	17081
	3.66667	924	746	533	1175	777	1258	16375	17726
	3.83333	824	927	806	1118	1192	1561	17266	18730
	4	912	905	723	971	1286	1486	17754	19624
	4.16667	1041	895	507	1395	1136	1367	18781	20086
	4.33333	712	1044	844	1016	1058	1487	18866	20970
	4.5	1145	884	441	1194	1364	1605	19465	21724
	4.66667	788	729	636	959	1338	2053	20449	22706
	4.83333	947	960	978	1183	1062	1764	21031	22715
	5	1039	1065	581	896	1004	1780	21448	23741
	5.16667	993	639	675	1160	926	2184	22126	24045
	5.33333	695	1032	831	679	1369	2250	22681	25340
	5.5	860	812	564	903	1077	1809	23442	25913
	5.66667	932	1021	493	1307	1775	2146	24096	26402
	5.83333	1181	1230	540	858	1705	2148	24669	27027
	6	957	782	632	1186	1425	2020	25895	27911
	6.16667	968	640	436	913	1441	2126	26109	28989
	6.33333	1257	782	790	1143	2015	1948	27364	28801
	6.5	651	1119	602	1184	1862	2403	27869	29764
	6.66667	976	1100	600	1054	1585	2285	28315	30302
	6.83333	917	959	621	1059	1604	2432	28679	30747
	7	967	910	872	1126	1769	2175	29381	32073
	7.16667	1259	948	732	1070	1812	2427	29968	31917
	7.33333	1442	929	637	1203	1914	2730	30610	33216
	7.5	743	916	826	1252	2212	2833	31323	33248
	7.66667	1471	784	676	1050	2115	2752	32334	34148
	7.83333	1109	1055	530	1216	2148	2782	32147	34451
	8	1303	1119	629	1660	1954	2654	32495	34820
	8.16667	697	1032	939	1218	2174	2709	33083	35446
	8.33333	1097	1049	954	1418	2579	2417	33763	35795
	8.5	1079	1586	771	1451	1853	2773	34437	36827
	8.66667	1380	1018	788	1367	2373	2753	34202	37025
	8.83333	1376	1071	784	1653	2559	3073	34981	38094
	9	1118	1020	840	1454	2487	2585	36039	37939
	9.16667	1601	1062	951	1469	2602	2862	35763	38307
	9.33333	1166	1211	863	1589	2260	3113	36208	39396
	9.5	1448	990	1136	1294	2536	2874	36670	39465
	9.66667	1449	1021	927	1507	2218	3090	37374	39713
	9.83333	987	1527	1293	1549	2355	3116	37475	41164
	10	1263	833	1053	2098	2416	2882	38217	41289
	10.1667	1003	1174	464	1399	2277	3256	38449	41484
	10.3333	1253	1344	1107	1665	2329	2980	39168	41786
	10.5	1117	1248	846	1948	2736	2897	39373	42190
	10.6667	1321	1021	897	1582	2622	3527	39885	43458
	10.8333	1433	1362	1162	1773	2853	3028	40002	43344
	11	1214	1198	1043	1981	2770	3249	41391	44156
	11.1667	1098	1099	1244	1497	2920	3350	41769	44199
	11.3333	1346	1356	1418	1748	2826	3559	42183	44926
	11.5	1403	1122	1226	2224	3056	3413	42031	44796
	11.6667	1795	1520	1279	1961	2937	3499	43054	46029
	11.8333	1412	1355	1399	1848	3017	3531	43868	45919
	12	1373	1714	1283	2163	3091	3809	43606	46033
	12.1667	1611	1392	1425	1908	3195	3523	43900	46994
	12.3333	1518	1402	1257	1937	3568	3668	44749	47187
	12.5	1120	1401	1421	2165	3218	3467	45422	48046
	12.6667	1579	1229	1295	1973	3345	4030	45635	48392
	12.8333	1369	1352	1395	1774	3112	3337	46055	47770
	13	1623	1458	1604	2212	3235	3769	46431	49812
	13.1667	1531	1374	1436	1866	2985	3622	47205	49954
	13.3333	1545	1505	1389	1922	3671	3773	48089	49962
	13.5	1240	1577	1613	2065	3053	3985	48137	50747
	13.6667	1263	1355	1488	2089	3163	3710	48080	50556
	13.8333	1812	1513	1689	2012	3349	3807	48495	51249
	14	1258	1697	1431	2256	3647	3734	48831	51512
	14.1667	1372	1497	1417	1947	3484	4060	49326	51507
	14.3333	1625	1590	1281	2185	3540	3761	49739	52682
	14.5	1440	1394	1356	2346	3480	4573	49856	53316
	14.6667	1503	1577	1440	2436	3637	3866	49996	53537
	14.8333	1389	1938	1337	2541	3584	4073	50637	54048
	15	1887	1351	1563	2104	3827	3858	51138	54222
	15.1667	1382	1726	1415	2271	4071	4203	52306	54657
	15.3333	1469	1934	1693	2118	3612	4392	52165	54957
	15.5	1743	1631	1710	2460	4022	4464	52594	55553
	15.6667	1634	1591	1855	2280	3946	4507	52462	56258
	15.8333	1640	1911	1640	2243	3989	4284	53031	56821
	16	1778	1811	1975	2495	3867	4452	53590	56225
	16.1667	1654	1746	1839	2273	4044	4492	53749	57559
	16.3333	1567	1537	1810	2619	4124	4500	53967	57574
	16.5	1691	1608	1714	2340	4115	4619	54319	57989
	16.6667	1285	1784	1768	2571	4149	4952	54195	58874
	16.8333	1626	1611	1819	2222	4399	4765	54947	58621
	17	1731	1823	1869	2626	4349	5013	55276	59105
	17.1667	1492	2225	1781	2512	4130	4713	55498	58994
	17.3333	1920	1583	2002	2096	4375	5003	55872	59881
	17.5	2052	1847	2116	2642	3953	5109	56256	60555
	17.6667	1803	1676	1980	2643	4494	4899	57363	60384
	17.8333	1759	1713	1831	2544	4609	4939	57095	61363
	18	1649	1958	1956	2821	4276	4821	56791	60564
	18.1667	1785	1734	2320	2817	4736	5011	57891	61296
	18.3333	1747	2084	2206	2915	4478	5045	58666	61728
	18.5	1892	2037	2032	2414	4659	5259	58010	62039
	18.6667	1551	1974	2207	2775	4642	5256	58447	62416
	18.8333	1840	2065	2128	2889	4767	5179	58190	62923
	19	1738	2152	2047	2772	5002	5407	59186	63152
	19.1667	1930	1863	1969	2848	4988	5378	59274	63540
	19.3333	1949	1943	2497	3089	5006	5407	59958	63783
	19.5	1927	1892	1922	2872	4930	5051	60569	64278
	19.6667	2036	2117	2216	2678	5063	5412	61034	64768
	19.8333	2000	2002	2297	2864	4975	5366	60711	63946
	20	1730	2365	2500	3236	5212	5567	61209	65456
	20.1667	2173	2227	2109	2712	4997	5302	61213	65317
	20.3333	1841	2003	2394	2926	5068	5551	61356	65350
	20.5	2460	1915	2544	3137	5004	5855	61943	65877
	20.6667	1787	2248	2229	2923	5097	5549	62379	65956
	20.8333	1958	2143	2224	3326	5170	5669	61798	66402
	21	1811	2118	2305	2990	4971	6214	62257
	21.1667	1810	2200	2773	3093	5081	5740	62453
	21.3333	1878	2058	2782	3052	5450	6029	62709
	21.5	1935	2073	2344	3179	5572	5976	63552
	21.6667	2143	2034	2475	2982	5581	6028	63607
	21.8333	2328	2305	2485	3153	5742	6076	63991
	22	2121	2261	2703	3195	5743	6435	64799
	22.1667	2117	2204	2808	2940	5536	6071	64645
	22.3333	2062	2359	2765	3568	5699	6271	64408
	22.5	2131	2229	2532	3320	5560	6099	64885
	22.6667	1932	2249	2696	3380	5621	6200	65216
	22.8333	2334	2155	2646	3183	5773	6105	65531
	23	2041	2379	3063	3380	5830	6483	65930
	23.1667	2272	2298	2733	3436	5698	6238	66504
	23.3333	2132	2215	2580	3401	6108	6490	66669
	23.5	2211	2515	2915	3328	6300	6744	66316
	23.6667	2127	2271	2817	3310	5757	6544	66521
	23.8333	2412	2392	2921	3966	6090	6477	67331
	24	2206	2689	2709	3558	6121	7006	67566
	24.1667	2202	2649	2573	3478	5740	6661	67286
	24.3333	2012	2567	3033	3844	6227	6403	67535
	24.5	2077	2417	3238	3486	6264	6634	67266
	24.6667	2483	2336	3051	3448	6371	6715
	24.8333	2410	2480	3181	3525	6141	6660	68135
	25	2529	2475	2894	3383	6073	7068
	25.1667	2173	2721	3293	3514	6054	6918
	25.3333	2481	2883	2732	3810	6297	6897
	25.5	2175	2388	3281	3320	6412	6879
	25.6667	2361	2327	2824	3642	6223	6802
	25.8333	2591	2466	3029	3426	6247	7061
	26	2578	2567	3043	3965	6334	6887
	26.1667	2287	2580	3217	3898	6553	7233
	26.3333	2376	2638	3475	4139	6378	7235
	26.5	2476	2801	3106	3402	6518	7039
	26.6667	2257	2566	3401	3815	6438	7109
	26.8333	2665	2419	3565	4132	6375	7152
	27	2470	2608	3378	3826	6740	7021
	27.1667	2351	2759	3143	3875	6722	7439
	27.3333	2596	2864	3632	4029	6810	7006
	27.5	2615	2417	3620	4199	6963	7637
	27.6667	2340	2909	3709	4296	7161	7319
	27.8333	2348	2883	3299	3849	6394	7108
	28	2452	2998	3330	3818	6991	7725
	28.1667	2709	2742	3375	3915	6807	7476
	28.3333	2599	2880	3246	4211	6909	7494
	28.5	2639	2826	3583	4250	7484	7443
	28.6667	2609	2748	3538	4145	7013	7815
	28.8333	2480	2663	3573	4166	7277	8000
	29	2828	2628	3710	4400	7191	7629
	29.1667	2576	2677	3531	4193	7235	7570
	29.3333	2580	2958	3719	4252	7087	8232
	29.5	2730	2879	3664	4296	7312	7632
	29.6667	2157	2761	3946	4126	7282	7903
	29.8333	2502	3056	3789	4259	7466	7957
	30	2752	3058	3587	4269	7446	7817
	30.1667	2318	3094	4243	4413	7541	7805
	30.3333	2569	2712	3616	4604	7304	8087
	30.5	2723	3053	3839	4293	7680	7975
	30.6667	2748	3097	4056	4584	7850	8423
	30.8333	2592	3201	4009	4570	7434	8133
	31	2999	2695	3690	4461	7354	8190
	31.1667	2387	3165	4097	4238	7693	8145
	31.3333	2790	2915	4367	4312	7471	8144
	31.5	2790	3074	4098	4747	7521	8107
	31.6667	2666	2910	4023	4232	7749	8383
	31.8333	2630	3053	4414	4453	7934	8420
	32	3170	2960	3965	4556	7903	8245
	32.1667	3071	3179	4194	4074	8007	8443
	32.3333	2415	3449	3992	4948	7904	8530
	32.5	2761	3191	4156	4767	7862	8562
	32.6667	2671	3335	4071	4751	7840	8459
	32.8333	3140	3205	4525	4874	7721	8717
	33	2584	3242	4314	4771	7943	8407
	33.1667	2912	3221	4037	5052	8262	8876
	33.3333	2508	3274	4484	4691	8148	8895
	33.5	2666	3334	4517	4639	8124	8805
	33.6667	3201	3310	4282	4803	7913	8754
	33.8333	2662	3334	4116	4818	8069	8515
	34	2804	3289	4511	4610	8062	8714
	34.1667	2815	3250	3894	4830	8034	9153
	34.3333	2953	3534	4394	4787	8103	8711
	34.5	2874	3324	4560	4680	8408	8651
	34.6667	2891	3609	4626	4997	8405	9122
	34.8333	3005	3403	4659	5000	8578	9293
	35	2911	3409	4312	5017	8210	8718
	35.1667	3129	3764	4470	4824	8491	9028
	35.3333	2941	3404	4485	5164	8739	8933
	35.5	2812	3475	4587	5091	8596	8860
	35.6667	3161	3435	4867	5240	8707	8925
	35.8333	3052	3614	5017	5134	8770	8886
	36	3074	3599	5013	5167	8656	9217
	36.1667	2714	3773	4860	5172	8525	9075
	36.3333	3200	3419	4696	5237	8967	9362
	36.5	3032	3658	4852	5029	8906	9431
	36.6667	3307	3637	4805	5027	8796	9037
	36.8333	3014	3443	4831	5091	8581	9504
	37	2927	3483	5103	5614	8544	9323
	37.1667	3392	3638	4713	5130	8881	9554
	37.3333	3047	3739	4725	5370	9063	9446
	37.5	3312	3535	5117	5292	9357	9107
	37.6667	3376	3577	4917	5158	8670	9700
	37.8333	3260	3147	5379	5502	9153	9460
	38	3676	3596	4917	5758	9043	9495
	38.1667	3373	3570	4913	5157	8914	9421
	38.3333	2878	3623	4927	5803	9407	9821
	38.5	3059	3883	5153	5869	9210	9514
	38.6667	3245	3535	5049	5526	9012	9718
	38.8333	3504	3603	5204	5505	9228	10230
	39	3308	3867	4978	5864	9111	9637
	39.1667	3255	3723	5090	5649	9317	9796
	39.3333	3468	3450	5063	5844	9397	9701
	39.5	3140	3655	5246	5502	9216	10192
	39.6667	3301	3742	5055	5207	9321	9748
	39.8333	3115	3650	5546	5827	9577	10018
	40	3137	3855	5120	5841	10034	10055
	40.1667	3390	4049	5448	5706	9768	9722
	40.3333	3039	3925	5034	5837	9638	9822
	40.5	3409	3942	5129	5767	9641	10330
	40.6667	3333	4046	5451	5432	9682	10279
	40.8333	3719	4185	5200	5848	10009	9929
	41	3277	4031	5402	5627	9264	10369
	41.1667	3434	3618	5384	5958	10057	10640
	41.3333	3560	4274	5383	6140	9437	10447
	41.5	3399	3735	5564	5648	9835	10489
	41.6667	3599	4279	5369	6000	9880	10370
	41.8333	3366	4247	5692	5580	9815	10730
	42	3456	4126	5590	6007	9532	10172
	42.1667	3473	3764	5486	6195	9894	9998
	42.3333	3694	4243	5507	6079	10183	10907
	42.5	3540	4201	5547	6147	9948	10341
	42.6667	3689	4039	5392	6075	9961	10627
	42.8333	3637	3898	5618	6257	10193	10249
	43	3711	4115	5453	6144	10012	10748
	43.1667	3278	3884	5963	6167	10261	10362
	43.3333	3804	4161	5668	5651	10480	10658
	43.5	3766	4274	5646	6165	10072	10609
	43.6667	3498	4069	5512	6293	10184	10544
	43.8333	3518	4111	5651	5965	10516	10518
	44	3365	4117	5915	6360	10279	10965
	44.1667	3730	4308	5872	5871	10406	10757
	44.3333	3777	3904	5989	6345	10347	11080
	44.5	3582	3984	6156	6115	10205	10628
	44.6667	3666	4560	5906	6106	10301	10907
	44.8333	3255	4513	6237	6400	10395	10924
	45	3386	4309	5885	6520	10235	10891
	45.1667	3337	4304	5887	6299	10603	11133
	45.3333	3496	4264	5982	6509	10738	11110
	45.5	3555	4330	6085	6471	10531	10972
	45.6667	3379	4243	5942	6396	10804	11566
	45.8333	3763	4175	6289	6354	10774	11170
	46	3912	4455	6226	6392	10454	11071
	46.1667	3624	4339	5967	6564	10905	11326
	46.3333	3606	4338	6035	6370	10450	11286
	46.5	3793	4334	6292	6459	10865	11289
	46.6667	3658	4440	5917	6467	11085	11581
	46.8333	3672	4300	6317	6741	10977	11398
	47	3673	4076	5991	6572	10663	11478
	47.1667	3742	4276	6554	6732	10924	11466
	47.3333	3859	4404	5953	6395	11124	11094
	47.5	3868	4521	6223	6771	11192	11044
	47.6667	3600	4383	6192	6760	10977	11198
	47.8333	4145	4751	6145	6872	11296	11233
	48	3708	4817	6335	6716	11141	11491
	48.1667	3797	4587	5974	6718	11041	11495
	48.3333	3982	4828	6217	6547	10921	11375
	48.5	3714	4678	6382	6657	10956	11897
	48.6667	3915	4466	6501	6402	10936	11688
	48.8333	3924	4564	6103	6453	11113	11523
	49	3709	4626	6482	6749	11776	11879
	49.1667	3765	4331	6481	6868	11342	11414
	49.3333	3860	4494	6408	6834	11196	12056
	49.5	3666	4764	6532	6844	11211	12092
	49.6667	3801	4582	6498	6886	11622	12114
	49.8333	3679	4372	6689	6972	11528	12195
	50	3961	4523	6320	7027	11577	11875
	50.1667	4379	4572	6543	6785	11379	11980
	50.3333	3886	4810	6334	6839	11396	11536
	50.5	4296	4577	6547	7078	11686	12035
	50.6667	3753	4647	6699	6865	11185	12094
	50.8333	3966	4829	6536	6880	11559	12103
	51	3829	5042	6617	7129	11541	11965
	51.1667	3706	4884	6619	7179	11897	12186
	51.3333	3739	4594	6641	7119	11453	11837
	51.5	3949	4549	6304	7318	12011	12093
	51.6667	4233	4670	6866	7268	11595	12307
	51.8333	3906	4702	6937	7016	11732	12571
	52	3886	4318	6651	7236	11617	12376
	52.1667	3807	4979	7014	7318	11830	12334
	52.3333	4078	4709	6662	6973	11918	12081
	52.5	4038	4745	6867	7331	12221	12238
	52.6667	4181	4821	7077	7474	11867	12841
	52.8333	3897	4930	6749	7448	11858	11775
	53	4407	4889	6842	6811	12275	12088
	53.1667	4061	4767	6793	7451	11922	12479
	53.3333	4066	4724	6964	7219	11961	12892
	53.5	3656	5227	7366	7381	12402	12328
	53.6667	4083	4906	6999	7612	11968	12616
	53.8333	4380	4713	6844	7464	12196	12620
	54	3900	4804	6913	7377	11888	12340
	54.1667	4131	5123	6881	7752	12185	12688
	54.3333	4085	4843	7120	7663	12023	12764
	54.5	4114	4970	7112	7613	12095	12708
	54.6667	4066	4881	7152	7506	12550	12782
	54.8333	3995	4752	7186	7521	12308	12807
	55	4304	5008	6970	7257	12511	13087
	55.1667	3749	5196	7307	7466	12398	12632
	55.3333	4140	4946	7058	7349	12262	12472
	55.5	4036	4921	7270	7292	12163	12790
	55.6667	4027	5154	7155	7714	12366	12406
	55.8333	4050	4920	6904	7615	12597	12758
	56	4007	4926	7113	7620	12228	12854
	56.1667	4205	5024	7157	7386	12064	12891
	56.3333	3905	4941	7350	7543	12211	12854
	56.5	4413	5181	7429	7487	12380	13069
	56.6667	4116	5018	7450	7765	12629	12892
	56.8333	4155	5042	7494	7727	12601	13116
	57	4249	4654	7003	7733	12517	12981
	57.1667	4264	5052	7141	7891	12719	13253
	57.3333	3987	5265	7127	7479	12557	12791
	57.5	4004	4877	7260	8092	12723	12975
	57.6667	4173	5373	7407	7815	12537	13222
	57.8333	4374	5052	7435	7809	12542	12961
	58	3972	5133	7250	7883	13008	13095
	58.1667	4423	5096	7577	7368	13042	13138
	58.3333	4598	5240	7993	8171	12804	13329
	58.5	4324	5289	7415	7822	13038	13099
	58.6667	4352	5091	7820	7668	12839	13029
	58.8333	4494	5105	7513	8071	12783	13157
	59	4533	4996	7343	8078	12916	13404
	59.1667	4263	5294	7624	8051	12981	13228
	59.3333	4532	5363	7371	7932	12870	13587
	59.5	4563	5090	7520	7707	13208	13287
	59.6667	4467	5492	7712	7922	13030	13621
	59.8333	3855	5417	7861	7961	13033	13713
	60	3819	5052	7917	7950	12878	13336

## Sheet: Fig. 3d
Fig. 3d		dasTMPRSS11D Tm values
	[ligand] (µM)	Nafamostat			6-amidino-2-naphthol
	100	68.3	68.1	68.1
	50	68	67.9	67.9
	25	68	67.9	67.9
	12.5	67.9	67.8	67.7
	6.25	67.8	67.7	67.5
	3.125	67.7	67.3	67.6
	1.5625	69.5	59.5	59.4
	0.78125	59.1	59.1	59
	0.390625	58.8	59	58.8
	0.195312	59.1	58.9	58.9
	0.0976562	58.9	59	58.9
	0	28.2*	59.1	59.3
	10000				63.7	63.7	63.7
	5000				63.4	63.4	63.5
	2500				62.9	62.9	63.1
	1250				62.4	62.4	62.4
	625				61.7	61.6	61.3
	312.5				60.8	60.8	60.8
	156.25				60.1	59.8	60.1
	78.125				59.7	59.6	59.6
	39.0625				59.2	59	59.2
	19.5312				59.1	58.9	59
	9.76562				59.1	59	59
	0				59	59	59.1

## Sheet: Fig. 5g
Fig. 5g		Relative dasTMPRSS11D protease activity following a 10 minute preincubation with the indicated compound
	[inhibitor] (μM)	Peptidomimetic 3								Peptidomimetic 4								Peptidomimetic 5
	100	-7.04397	-2.48571	-3.97928	-4.30138	-8.84473	-7.80873	-12.3128	-1.25092	-14.6697	-5.65773	2.9045	-11.058	-8.31788	-11.9242	-15.22	-13.0681	-4.38826	-0.12405	-1.98207	1.4615	-9.10819	-5.01961	-15.1134	-7.81081
	20	-2.0309	5.229	-10.9863	-7.32375	-8.24494	-1.44813	-17.2329	-15.471	1.13969	-1.55909	-4.72329	-0.93515	-0.16319	-8.69372	-9.20168	-14.2658	9.81155	20.2121	10.5158	10.2709	9.73368	10.2966	2.16632	-1.65627
	4	1.10344	-1.5795	-5.23413	-3.66255	-4.80595	2.65025	-18.3529	-9.85282	10.4331	8.85646	7.40193	12.2533	7.70467	4.5286	-8.64341	3.61297	44.8958	42.5341	32.1767	38.5933	38.0927	27.7251	31.8192	37.1456
	0.8	2.00965	1.19525	-0.79451	4.9241	5.15974	-4.99109	-1.53092	1.37638	12.02	10.9238	21.2852	17.8352	12.2432	10.3924	13.2997	10.1123	67.178	72.7055	70.9565	73.1279	70.9204	70.8471	66.2752	71.8049
	0.16	8.54866	10.2174	5.82867	16.9948	5.06337	1.79304	7.25098	6.81279	40.4651	57.0467	39.8785	36.2198	37.7099	29.4328	37.852	26.5677	104.022	98.6487	87.7846	88.1897	88.6244	91.2539	95.7135	94.0271
	0.032	24.455	10.5796	15.6071	9.72474	13.6735	20.9712	24.8857	11.9183	78.9157	85.7325	82.4501	74.3706	82.3789	75.2108	81.0651	90.5083	99.9886	100.54	95.9774	96.4242	96.3817	90.9868	103.547	95.1093
	0.0064	47.4843	37.7013	53.4847	49.0048	52.7032	57.026	50.3568	49.1732	95.0843	85.4168	95.3731	92.3154	98.4398	97.3926	87.5704	83.0725	97.179	95.9839	103.18	103.551	99.8773	99.6704	114.07	106.56
	0.00128	81.9527	75.3355	83.648	79.5413	95.3075	95.7121	84.1571	89.1972	95.351	110.645	101.707	97.4019	99.1927	107.879	121.59	111.359	105.732	101.917	93.7183	102.56	103.462	101.412	103.263	119.496
	0.000256	87.1664	92.7218	92.8896	97.642	92.5787	106.623	102.886	103.801	97.2452	109.564	97.5036	99.3924	97.6411	112.608	110.416	109.516	91.2614	101.605	96.7012	98.2685	106.367	95.4784	117.04	113.328
	5.12e-05	97.8259	90.5362	96.2381	91.0013	103.526	97.869	92.2699	97.6082	107.138	103.23	92.9283	91.2918	89.7597	94.2425	102.529	95.022	105.179	100.839	101.189	105.032	101.149	102.888	102.182	111.326
	1.024e-05	96.9299	91.9839	100.283	94.2948	109.299	107.723	98.2918	79.6516	95.2195	112.857	95.7681	89.3396	101.799	98.1319	99.8347	105.744	102.228	96.5833	92.3946	100.621	102.561	101.559	104.106	97.605

## Sheet: Suppl. 1a
Supplementary Fig. 1a
		Elution volume (mL)	A280 (mAU)
		0	0.228
		0.003329	0.149873
		0.006658	0.075644
		0.009987	0.001416
		0.013316	0.001499
		0.016645	0.001749
		0.019974	0.001999
		0.023303	0.001779
		0.026632	0.001558
		0.029961	0.001336
		0.03329	0.001224
		0.036619	0.001113
		0.039948	0.001002
		0.043277	0.00111
		0.046606	0.001221
		0.049935	0.001332
		0.053264	0.001006
		0.056593	0.000673
		0.059922	0.000341
		0.063251	0.001093
		0.06658	0.00187
		0.069909	0.002647
		0.073239	0.003316
		0.076568	0.003982
		0.079897	0.004649
		0.083226	0.004559
		0.086555	0.004448
		0.089884	0.004337
		0.093213	0.004655
		0.096542	0.004988
		0.099871	0.005321
		0.1032	0.004799
		0.106529	0.004245
		0.109858	0.00369
		0.113187	0.003879
		0.116516	0.004101
		0.119845	0.004323
		0.123174	0.004439
		0.126503	0.00455
		0.129832	0.004661
		0.133161	0.004772
		0.13649	0.004883
		0.139819	0.004994
		0.143148	0.005735
		0.146477	0.006512
		0.149806	0.007289
		0.153135	0.007438
		0.156464	0.007549
		0.159793	0.00766
		0.163122	0.008606
		0.166451	0.009604
		0.16978	0.010601
		0.173109	0.011497
		0.176438	0.012385
		0.179767	0.013273
		0.183096	0.014265
		0.186425	0.015264
		0.189754	0.016263
		0.193083	0.016436
		0.196412	0.016547
		0.199741	0.016658
		0.20307	0.016974
		0.206399	0.017307
		0.209728	0.01764
		0.213057	0.018688
		0.216386	0.019796
		0.219716	0.020905
		0.223045	0.021
		0.226374	0.021
		0.229703	0.021
		0.233032	0.020899
		0.236361	0.020788
		0.23969	0.020677
		0.243019	0.020868
		0.246348	0.02109
		0.249677	0.021312
		0.253006	0.021534
		0.256335	0.021756
		0.259664	0.021978
		0.262993	0.0224
		0.266322	0.022844
		0.269651	0.023288
		0.27298	0.023035
		0.276309	0.022702
		0.279638	0.022369
		0.282967	0.023422
		0.286296	0.024644
		0.289625	0.025865
		0.292954	0.026296
		0.296283	0.026629
		0.299612	0.026962
		0.302941	0.026902
		0.30627	0.026791
		0.309599	0.02668
		0.312928	0.02696
		0.316257	0.027293
		0.319586	0.027626
		0.322915	0.027082
		0.326244	0.026416
		0.329573	0.025749
		0.332902	0.025181
		0.336231	0.024627
		0.33956	0.024073
		0.342889	0.024289
		0.346218	0.024623
		0.349547	0.024956
		0.352876	0.027402
		0.356205	0.030174
		0.359534	0.032945
		0.362864	0.040208
		0.366193	0.048202
		0.369522	0.056196
		0.372851	0.066
		0.37618	0.076103
		0.379509	0.086207
		0.382838	0.093737
		0.386167	0.100831
		0.389496	0.107927
		0.392825	0.113994
		0.396154	0.119879
		0.399483	0.125763
		0.402812	0.131084
		0.406141	0.136302
		0.40947	0.14152
		0.412799	0.146077
		0.416128	0.150511
		0.419457	0.154946
		0.422786	0.159758
		0.426115	0.164643
		0.429444	0.169528
		0.432773	0.173301
		0.436102	0.176854
		0.439431	0.180406
		0.44276	0.182939
		0.446089	0.185267
		0.449418	0.187595
		0.452747	0.190385
		0.456076	0.193272
		0.459405	0.196158
		0.462734	0.199041
		0.466063	0.201924
		0.469392	0.204806
		0.472721	0.207238
		0.47605	0.20957
		0.479379	0.211902
		0.482708	0.214052
		0.486037	0.216162
		0.489366	0.218271
		0.492695	0.220108
		0.496024	0.221882
		0.499353	0.223656
		0.502682	0.225074
		0.506011	0.226406
		0.509341	0.227738
		0.51267	0.226216
		0.515999	0.223995
		0.519328	0.221775
		0.522657	0.215826
		0.525986	0.208952
		0.529315	0.202079
		0.532644	0.194845
		0.535973	0.187517
		0.539302	0.180189
		0.542631	0.175236
		0.54596	0.170906
		0.549289	0.166576
		0.552618	0.162864
		0.555947	0.159317
		0.559276	0.155769
		0.562605	0.152478
		0.565934	0.149258
		0.569263	0.146039
		0.572592	0.144726
		0.575921	0.143949
		0.57925	0.143172
		0.582579	0.141705
		0.585908	0.140042
		0.589237	0.138379
		0.592566	0.137829
		0.595895	0.137607
		0.599224	0.137384
		0.602553	0.137333
		0.605882	0.137333
		0.609211	0.137333
		0.61254	0.137333
		0.615869	0.137333
		0.619198	0.137333
		0.622527	0.137164
		0.625856	0.136942
		0.629185	0.13672
		0.632514	0.136499
		0.635843	0.136277
		0.639172	0.136055
		0.642501	0.136584
		0.64583	0.137361
		0.649159	0.138139
		0.652489	0.138916
		0.655818	0.139693
		0.659147	0.14047
		0.662476	0.141246
		0.665805	0.142022
		0.669134	0.142798
		0.672463	0.144315
		0.675792	0.146092
		0.679121	0.147868
		0.68245	0.148825
		0.685779	0.149491
		0.689108	0.150157
		0.692437	0.150986
		0.695766	0.151873
		0.699095	0.15276
		0.702424	0.152838
		0.705753	0.152616
		0.709082	0.152394
		0.712411	0.153542
		0.71574	0.155205
		0.719069	0.156868
		0.722398	0.157893
		0.725727	0.15867
		0.729056	0.159447
		0.732385	0.160384
		0.735714	0.161383
		0.739043	0.162382
		0.742372	0.162825
		0.745701	0.163047
		0.74903	0.163269
		0.752359	0.163491
		0.755688	0.163713
		0.759017	0.163935
		0.762346	0.164549
		0.765675	0.165326
		0.769004	0.166103
		0.772333	0.166568
		0.775662	0.1669
		0.778991	0.167233
		0.78232	0.16865
		0.785649	0.170537
		0.788978	0.172425
		0.792307	0.173772
		0.795636	0.174882
		0.798966	0.175992
		0.802295	0.177639
		0.805624	0.179524
		0.808953	0.181408
		0.812282	0.182533
		0.815611	0.18331
		0.81894	0.184088
		0.822269	0.184941
		0.825598	0.185829
		0.828927	0.186717
		0.832256	0.187302
		0.835585	0.187746
		0.838914	0.188189
		0.842243	0.188633
		0.845572	0.189077
		0.848901	0.189521
		0.85223	0.189667
		0.855559	0.189667
		0.858888	0.189667
		0.862217	0.190332
		0.865546	0.191331
		0.868875	0.19233
		0.872204	0.192372
		0.875533	0.191928
		0.878862	0.191484
		0.882191	0.19148
		0.88552	0.191702
		0.888849	0.191923
		0.892178	0.192363
		0.895507	0.192918
		0.898836	0.193474
		0.902165	0.194318
		0.905494	0.195318
		0.908823	0.196317
		0.912152	0.196739
		0.915481	0.19685
		0.91881	0.19696
		0.922139	0.197286
		0.925468	0.19773
		0.928797	0.198174
		0.932126	0.198903
		0.935455	0.199791
		0.938784	0.200679
		0.942114	0.201283
		0.945443	0.201727
		0.948772	0.20217
		0.952101	0.203386
		0.95543	0.205051
		0.958759	0.206717
		0.962088	0.208311
		0.965417	0.209863
		0.968746	0.211415
		0.972075	0.212968
		0.975404	0.214523
		0.978733	0.216077
		0.982062	0.219078
		0.985391	0.222964
		0.98872	0.22685
		0.992049	0.233543
		0.995378	0.241969
		0.998707	0.250394
		1.00204	0.261543
		1.00537	0.274422
		1.00869	0.287302
		1.01202	0.303699
		1.01535	0.322352
		1.01868	0.341005
		1.02201	0.363005
		1.02534	0.387173
		1.02867	0.41134
		1.032	0.435596
		1.03533	0.459911
		1.03866	0.484226
		1.04198	0.509471
		1.04531	0.535341
		1.04864	0.561211
		1.05197	0.584151
		1.0553	0.605103
		1.05863	0.626055
		1.06196	0.649707
		1.06529	0.675244
		1.06862	0.700781
		1.07194	0.726513
		1.07527	0.752383
		1.0786	0.778252
		1.08193	0.80358
		1.08526	0.828523
		1.08859	0.853467
		1.09192	0.878945
		1.09525	0.904815
		1.09858	0.930685
		1.10191	0.95583
		1.10524	0.980441
		1.10857	1.00505
		1.11189	1.03006
		1.11522	1.05538
		1.11855	1.08069
		1.12188	1.10575
		1.12521	1.13062
		1.12854	1.15549
		1.13187	1.17934
		1.1352	1.2024
		1.13853	1.22546
		1.14186	1.24718
		1.14518	1.26783
		1.14851	1.28848
		1.15184	1.30586
		1.15517	1.32063
		1.1585	1.3354
		1.16183	1.34886
		1.16516	1.36128
		1.16849	1.3737
		1.17182	1.38285
		1.17515	1.38929
		1.17847	1.39573
		1.1818	1.39945
		1.18513	1.4009
		1.18846	1.40234
		1.19179	1.40282
		1.19512	1.40249
		1.19845	1.40216
		1.20178	1.40117
		1.20511	1.39961
		1.20843	1.39806
		1.21176	1.39645
		1.21509	1.39478
		1.21842	1.39312
		1.22175	1.39093
		1.22508	1.38827
		1.22841	1.3856
		1.23174	1.38241
		1.23507	1.37875
		1.2384	1.37509
		1.24173	1.37125
		1.24506	1.36726
		1.24838	1.36327
		1.25171	1.35831
		1.25504	1.35242
		1.25837	1.34654
		1.2617	1.34048
		1.26503	1.33426
		1.26836	1.32805
		1.27169	1.32172
		1.27502	1.31529
		1.27835	1.30886
		1.28167	1.30187
		1.285	1.29432
		1.28833	1.28677
		1.29166	1.2795
		1.29499	1.2725
		1.29832	1.26551
		1.30165	1.25824
		1.30498	1.2507
		1.30831	1.24316
		1.31164	1.23557
		1.31496	1.2279
		1.31829	1.22024
		1.32162	1.21171
		1.32495	1.20227
		1.32828	1.19284
		1.33161	1.1833
		1.33494	1.17365
		1.33827	1.16401
		1.3416	1.15505
		1.34492	1.14684
		1.34825	1.13862
		1.35158	1.13041
		1.35491	1.1222
		1.35824	1.114
		1.36157	1.10584
		1.3649	1.09774
		1.36823	1.08963
		1.37156	1.08215
		1.37489	1.07538
		1.37822	1.06861
		1.38155	1.0621
		1.38487	1.05589
		1.3882	1.04968
		1.39153	1.04311
		1.39486	1.03612
		1.39819	1.02912
		1.40152	1.02289
		1.40485	1.01756
		1.40818	1.01223
		1.41151	1.00716
		1.41484	1.00239
		1.41816	0.997627
		1.42149	0.992657
		1.42482	0.987439
		1.42815	0.98222
		1.43148	0.97725
		1.43481	0.972587
		1.43814	0.967924
		1.44147	0.963609
		1.4448	0.959729
		1.44813	0.955849
		1.45145	0.951723
		1.45478	0.947282
		1.45811	0.94284
		1.46144	0.938161
		1.46477	0.933172
		1.4681	0.928184
		1.47143	0.923715
		1.47476	0.91994
		1.47809	0.916165
		1.48141	0.912958
		1.48474	0.910516
		1.48807	0.908073
		1.4914	0.905914
		1.49473	0.904141
		1.49806	0.902367
		1.50139	0.900453
		1.50472	0.898343
		1.50805	0.896234
		1.51138	0.894309
		1.5147	0.892643
		1.51803	0.890978
		1.52136	0.889222
		1.52469	0.887337
		1.52802	0.885453
		1.53135	0.88271
		1.53468	0.878713
		1.53801	0.874716
		1.54134	0.871302
		1.54467	0.868748
		1.548	0.866195
		1.55133	0.863821
		1.55465	0.861714
		1.55798	0.859608
		1.56131	0.856974
		1.56464	0.853533
		1.56797	0.850091
		1.5713	0.84739
		1.57463	0.845835
		1.57796	0.844281
		1.58129	0.842814
		1.58462	0.841484
		1.58794	0.840153
		1.59127	0.838482
		1.5946	0.836261
		1.59793	0.834041
		1.60126	0.831906
		1.60459	0.82991
		1.60792	0.827915
		1.61125	0.826376
		1.61458	0.825598
		1.6179	0.824821
		1.62123	0.823879
		1.62456	0.822657
		1.62789	0.821436
		1.63122	0.820216
		1.63455	0.818996
		1.63788	0.817777
		1.64121	0.816758
		1.64454	0.816092
		1.64787	0.815426
		1.65119	0.814199
		1.65452	0.811978
		1.65785	0.809757
		1.66118	0.807737
		1.66451	0.806074
		1.66784	0.804411
		1.67117	0.803099
		1.6745	0.802433
		1.67783	0.801767
		1.68116	0.801566
		1.68449	0.802232
		1.68782	0.802899
		1.69114	0.803295
		1.69447	0.803184
		1.6978	0.803073
		1.70113	0.802546
		1.70446	0.801214
		1.70779	0.799882
		1.71112	0.798737
		1.71445	0.797961
		1.71778	0.797185
		1.72111	0.796225
		1.72443	0.794893
		1.72776	0.79356
		1.73109	0.792082
		1.73442	0.790305
		1.73775	0.788529
		1.74108	0.787007
		1.74441	0.786009
		1.74774	0.785012
		1.75107	0.783978
		1.75439	0.782867
		1.75772	0.781757
		1.76105	0.780153
		1.76438	0.777488
		1.76771	0.774823
		1.77104	0.7723
		1.77437	0.770083
		1.7777	0.767866
		1.78103	0.765682
		1.78436	0.763572
		1.78768	0.761462
		1.79101	0.759251
		1.79434	0.756808
		1.79767	0.754366
		1.801	0.752093
		1.80433	0.750208
		1.80766	0.748324
		1.81099	0.74624
		1.81432	0.743686
		1.81765	0.741132
		1.82098	0.738645
		1.82431	0.736313
		1.82763	0.733981
		1.83096	0.731358
		1.83429	0.728032
		1.83762	0.724707
		1.84095	0.721316
		1.84428	0.717763
		1.84761	0.71421
		1.85094	0.7111
		1.85427	0.709104
		1.8576	0.707109
		1.86092	0.705359
		1.86425	0.704248
		1.86758	0.703138
		1.87091	0.701875
		1.87424	0.70021
		1.87757	0.698544
		1.8809	0.697031
		1.88423	0.695922
		1.88756	0.694814
		1.89088	0.693439
		1.89421	0.691329
		1.89754	0.68922
		1.90087	0.687432
		1.9042	0.686544
		1.90753	0.685656
		1.91086	0.684797
		1.91419	0.684021
		1.91752	0.683245
		1.92085	0.682412
		1.92417	0.681413
		1.9275	0.680414
		1.93083	0.679554
		1.93416	0.67911
		1.93749	0.678666
		1.94082	0.678222
		1.94415	0.677779
		1.94748	0.677335
		1.95081	0.676946
		1.95414	0.676724
		1.95747	0.676502
		1.9608	0.676307
		1.96412	0.676196
		1.96745	0.676085
		1.97078	0.676052
		1.97411	0.676274
		1.97744	0.676496
		1.98077	0.676589
		1.9841	0.676256
		1.98743	0.675923
		1.99076	0.675616
		1.99409	0.675394
		1.99741	0.675172
		2.00074	0.675099
		2.00407	0.675543
		2.0074	0.675987
		2.01073	0.676333
		2.01406	0.676333
		2.01739	0.676333
		2.02072	0.676188
		2.02405	0.675523
		2.02738	0.674858
		2.0307	0.674169
		2.03403	0.673391
		2.03736	0.672614
		2.04069	0.672
		2.04402	0.672
		2.04735	0.672
		2.05068	0.671931
		2.05401	0.671598
		2.05734	0.671266
		2.06067	0.670755
		2.06399	0.669534
		2.06732	0.668312
		2.07065	0.667091
		2.07398	0.66587
		2.07731	0.664649
		2.08064	0.663514
		2.08397	0.662739
		2.0873	0.661962
		2.09063	0.661228
		2.09396	0.660673
		2.09728	0.660118
		2.10061	0.659667
		2.10394	0.659667
		2.10727	0.659667
		2.1106	0.659266
		2.11393	0.657046
		2.11726	0.654825
		2.12059	0.652783
		2.12392	0.651561
		2.12725	0.65034
		2.13057	0.649236
		2.1339	0.648682
		2.13723	0.648127
		2.14056	0.647517
		2.14389	0.646628
		2.14722	0.64574
		2.15055	0.644685
		2.15388	0.642798
		2.15721	0.64091
		2.16054	0.639151
		2.16386	0.638042
		2.16719	0.636934
		2.17052	0.63579
		2.17385	0.634458
		2.17718	0.633125
		2.18051	0.631896
		2.18384	0.63123
		2.18717	0.630564
		2.1905	0.629881
		2.19383	0.629105
		2.19715	0.628329
		2.20048	0.627553
		2.20381	0.626776
		2.20714	0.625998
		2.21047	0.625237
		2.2138	0.624572
		2.21713	0.623907
		2.22046	0.623272
		2.22379	0.622828
		2.22712	0.622384
		2.23045	0.621925
		2.23377	0.62137
		2.2371	0.620815
		2.24043	0.620186
		2.24376	0.619077
		2.24709	0.617969
		2.25042	0.616818
		2.25375	0.615375
		2.25708	0.613931
		2.26041	0.612488
		2.26374	0.611045
		2.26707	0.609601
		2.27039	0.60836
		2.27372	0.608582
		2.27705	0.608804
		2.28038	0.608962
		2.28371	0.608629
		2.28704	0.608296
		2.29037	0.607875
		2.2937	0.606765
		2.29703	0.605654
		2.30036	0.604569
		2.30368	0.603682
		2.30701	0.602795
		2.31034	0.601988
		2.31367	0.601878
		2.317	0.601766
		2.32033	0.601509
		2.32366	0.599955
		2.32699	0.598401
		2.33032	0.596912
		2.33365	0.596025
		2.33697	0.595138
		2.3403	0.594272
		2.34363	0.593606
		2.34696	0.59294
		2.35029	0.592194
		2.35362	0.590642
		2.35695	0.58909
		2.36028	0.587491
		2.36361	0.585382
		2.36693	0.583272
		2.37026	0.581163
		2.37359	0.579053
		2.37692	0.576944
		2.38025	0.574956
		2.38358	0.574402
		2.38691	0.573848
		2.39024	0.573325
		2.39357	0.573214
		2.3969	0.573103
		2.40023	0.572969
		2.40355	0.572525
		2.40688	0.572081
		2.41021	0.571614
		2.41354	0.570838
		2.41687	0.570062
		2.4202	0.5693
		2.42353	0.568745
		2.42686	0.568189
		2.43019	0.56757
		2.43352	0.565904
		2.43684	0.564239
		2.44017	0.562598
		2.4435	0.561379
		2.44683	0.560159
		2.45016	0.55894
		2.45349	0.557719
		2.45682	0.556497
		2.46015	0.555286
		2.46348	0.554289
		2.46681	0.553291
		2.47013	0.55228
		2.47346	0.550947
		2.47679	0.549615
		2.48012	0.548295
		2.48345	0.547296
		2.48678	0.546297
		2.49011	0.545266
		2.49344	0.543381
		2.49677	0.541497
		2.5001	0.539628
		2.50343	0.538296
		2.50675	0.536963
		2.51008	0.535658
		2.51341	0.535325
		2.51674	0.534992
		2.52007	0.534675
		2.5234	0.535007
		2.52673	0.53534
		2.53006	0.535649
		2.53339	0.53465
		2.53672	0.533651
		2.54005	0.532646
		2.54337	0.531314
		2.5467	0.529981
		2.55003	0.528648
		2.55336	0.527206
		2.55669	0.525765
		2.56002	0.52433
		2.56335	0.523775
		2.56668	0.52322
		2.57001	0.522659
		2.57334	0.520772
		2.57666	0.518884
		2.57999	0.516997
		2.58332	0.515556
		2.58665	0.514115
		2.58998	0.512674
		2.59331	0.512225
		2.59664	0.511781
		2.59997	0.511337
		2.6033	0.510453
		2.60663	0.509566
		2.60995	0.508679
		2.61328	0.507681
		2.61661	0.506682
		2.61994	0.505683
		2.62327	0.504356
		2.6266	0.503024
		2.62993	0.501691
		2.63326	0.50047
		2.63659	0.49925
		2.63991	0.498031
		2.64324	0.497242
		2.64657	0.496465
		2.6499	0.495688
		2.65323	0.495451
		2.65656	0.495229
		2.65989	0.495007
		2.66322	0.494462
		2.66655	0.493908
		2.66988	0.493354
		2.6732	0.49344
		2.67653	0.493551
		2.67986	0.493662
		2.68319	0.492173
		2.68652	0.490618
		2.68985	0.489064
		2.69318	0.488468
		2.69651	0.487914
		2.69984	0.48736
		2.70317	0.486488
		2.7065	0.485599
		2.70982	0.484711
		2.71315	0.483508
		2.71648	0.482289
		2.71981	0.481069
		2.72314	0.480058
		2.72647	0.479058
		2.7298	0.478059
		2.73313	0.477896
		2.73646	0.477784
		2.73979	0.477673
		2.74311	0.47725
		2.74644	0.476807
		2.74977	0.476364
		2.7531	0.475609
		2.75643	0.474832
		2.75976	0.474055
		2.76309	0.473174
		2.76642	0.472286
		2.76975	0.471398
		2.77308	0.470819
		2.77641	0.470265
		2.77973	0.469711
		2.78306	0.468849
		2.78639	0.467961
		2.78972	0.467073
		2.79305	0.46649
		2.79638	0.465935
		2.79971	0.46538
		2.80304	0.464927
		2.80637	0.464484
		2.8097	0.46404
		2.81303	0.463192
		2.81635	0.462304
		2.81968	0.461416
		2.82301	0.460326
		2.82634	0.459216
		2.82967	0.458106
		2.833	0.456897
		2.83633	0.455677
		2.83966	0.454458
		2.84299	0.453336
		2.84632	0.452226
		2.84964	0.451116
		2.85297	0.450206
		2.8563	0.449319
		2.85963	0.448432
		2.86296	0.447741
		2.86629	0.447075
		2.86962	0.446409
		2.87295	0.445841
		2.87628	0.445286
		2.87961	0.444731
		2.88293	0.444373
		2.88626	0.44404
		2.88959	0.443707
		2.89292	0.443277
		2.89625	0.442833
		2.89958	0.442389
		2.90291	0.441945
		2.90624	0.4415
		2.90957	0.441056
		2.91289	0.440903
		2.91622	0.440792
		2.91955	0.440681
		2.92288	0.439993
		2.92621	0.439216
		2.92954	0.438439
		2.93287	0.437374
		2.9362	0.436264
		2.93953	0.435153
		2.94286	0.435191
		2.94618	0.435413
		2.94951	0.435635
		2.95284	0.435002
		2.95617	0.434225
		2.9595	0.433448
		2.96283	0.432672
		2.96616	0.431895
		2.96949	0.431119
		2.97282	0.43053
		2.97615	0.429975
		2.97947	0.42942
		2.9828	0.428865
		2.98613	0.42831
		2.98946	0.427755
		2.99279	0.426734
		2.99612	0.425625
		2.99945	0.424517
		3.00278	0.424797
		3.00611	0.425352
		3.00944	0.425907
		3.01277	0.42563
		3.01609	0.425186
		3.01942	0.424742
		3.02275	0.424022
		3.02608	0.423246
		3.02941	0.42247
		3.03274	0.421785
		3.03607	0.421119
		3.0394	0.420452
		3.04273	0.419513
		3.04606	0.418514
		3.04939	0.417514
		3.05271	0.416244
		3.05604	0.414914
		3.05937	0.413583
		3.0627	0.412432
		3.06603	0.411321
		3.06936	0.410211
		3.07269	0.409011
		3.07602	0.407789
		3.07935	0.406568
		3.08268	0.405438
		3.086	0.404329
		3.08933	0.403221
		3.09266	0.402911
		3.09599	0.4028
		3.09932	0.402689
		3.10265	0.401781
		3.10598	0.400673
		3.10931	0.399564
		3.11264	0.398366
		3.11597	0.397145
		3.1193	0.395924
		3.12262	0.395053
		3.12595	0.394276
		3.12928	0.393499
		3.13261	0.392461
		3.13594	0.391352
		3.13927	0.390243
		3.1426	0.389393
		3.14593	0.388616
		3.14926	0.387839
		3.15259	0.386716
		3.15591	0.385495
		3.15924	0.384274
		3.16257	0.383828
		3.1659	0.383606
		3.16923	0.383384
		3.17256	0.383248
		3.17589	0.383137
		3.17922	0.383026
		3.18255	0.381893
		3.18587	0.38045
		3.1892	0.379006
		3.19253	0.378497
		3.19586	0.378275
		3.19919	0.378054
		3.20252	0.377663
		3.20585	0.377219
		3.20918	0.376775
		3.21251	0.375745
		3.21584	0.374526
		3.21916	0.373306
		3.22249	0.372085
		3.22582	0.370864
		3.22915	0.369643
		3.23248	0.369333
		3.23581	0.369333
		3.23914	0.369333
		3.24247	0.369416
		3.2458	0.369527
		3.24913	0.369638
		3.25245	0.36983
		3.25578	0.370053
		3.25911	0.370275
		3.26244	0.370007
		3.26577	0.369563
		3.2691	0.369119
		3.27243	0.368187
		3.27576	0.367079
		3.27909	0.36597
		3.28242	0.365263
		3.28575	0.364708
		3.28907	0.364153
		3.2924	0.363839
		3.29573	0.363617
		3.29906	0.363395
		3.30239	0.363333
		3.30572	0.363333
		3.30905	0.363333
		3.31238	0.363492
		3.31571	0.363714
		3.31904	0.363936
		3.32237	0.363288
		3.32569	0.362288
		3.32902	0.361289
		3.33235	0.361079
		3.33568	0.36119
		3.33901	0.3613
		3.34234	0.361255
		3.34567	0.361144
		3.349	0.361033
		3.35233	0.360145
		3.35566	0.358925
		3.35898	0.357706
		3.36231	0.356948
		3.36564	0.356393
		3.36897	0.355837
		3.3723	0.356051
		3.37563	0.356606
		3.37896	0.357161
		3.38229	0.357333
		3.38562	0.357333
		3.38895	0.357333
		3.39227	0.357257
		3.3956	0.357146
		3.39893	0.357035
		3.40226	0.356244
		3.40559	0.355133
		3.40892	0.354023
		3.41225	0.353065
		3.41558	0.352178
		3.41891	0.351291
		3.42224	0.351522
		3.42557	0.3523
		3.42889	0.353077
		3.43222	0.353333
		3.43555	0.353333
		3.43888	0.353333
		3.44221	0.353333
		3.44554	0.353333
		3.44887	0.353333
		3.4522	0.352746
		3.45553	0.351858
		3.45885	0.35097
		3.46218	0.350083
		3.46551	0.349196
		3.46884	0.348309
		3.47217	0.347855
		3.4755	0.347633
		3.47883	0.347411
		3.48216	0.346684
		3.48549	0.345685
		3.48882	0.344686
		3.49214	0.343544
		3.49547	0.342325
		3.4988	0.341105
		3.50213	0.340524
		3.50546	0.340302
		3.50879	0.34008
		3.51212	0.339717
		3.51545	0.339272
		3.51878	0.338828
		3.52211	0.338455
		3.52543	0.338123
		3.52876	0.33779
		3.53209	0.337038
		3.53542	0.336039
		3.53875	0.335039
		3.54208	0.333692
		3.54541	0.332138
		3.54874	0.330583
		3.55207	0.3291
		3.5554	0.327659
		3.55873	0.326217
		3.56205	0.325255
		3.56538	0.324589
		3.56871	0.323923
		3.57204	0.32312
		3.57537	0.322232
		3.5787	0.321343
		3.58203	0.320252
		3.58536	0.319032
		3.58869	0.317813
		3.59202	0.316929
		3.59535	0.316263
		3.59867	0.315597
		3.602	0.314797
		3.60533	0.31391
		3.60866	0.313024
		3.61199	0.312401
		3.61532	0.311957
		3.61865	0.311513
		3.62198	0.311069
		3.62531	0.310625
		3.62864	0.310181
		3.63196	0.30954
		3.63529	0.308764
		3.63862	0.307988
		3.64195	0.307276
		3.64528	0.30661
		3.64861	0.305944
		3.65194	0.305861
		3.65527	0.306194
		3.6586	0.306527
		3.66193	0.306667
		3.66525	0.306667
		3.66858	0.306667
		3.67191	0.306667
		3.67524	0.306667
		3.67857	0.306667
		3.6819	0.306603
		3.68523	0.306492
		3.68856	0.306381
		3.69189	0.30627
		3.69522	0.306159
		3.69855	0.306048
		3.70187	0.30575
		3.7052	0.305306
		3.70853	0.304861
		3.71186	0.304729
		3.71519	0.30484
		3.71852	0.304951
		3.72185	0.304815
		3.72518	0.304482
		3.72851	0.304149
		3.73183	0.303632
		3.73516	0.302966
		3.73849	0.3023
		3.74182	0.301878
		3.74515	0.301656
		3.74848	0.301435
		3.75181	0.301273
		3.75514	0.301162
		3.75847	0.301051
		3.7618	0.30112
		3.76512	0.301342
		3.76845	0.301564
		3.77178	0.301726
		3.77511	0.301837
		3.77844	0.301948
		3.78177	0.301941
		3.7851	0.30183
		3.78843	0.301719
		3.79176	0.301549
		3.79509	0.301327
		3.79841	0.301105
		3.80174	0.300649
		3.80507	0.299984
		3.8084	0.299319
		3.81173	0.29848
		3.81506	0.29748
		3.81839	0.296481
		3.82172	0.29577
		3.82505	0.295326
		3.82838	0.294881
		3.83171	0.29438
		3.83503	0.293826
		3.83836	0.293272
		3.84169	0.292887
		3.84502	0.292665
		3.84835	0.292443
		3.85168	0.292671
		3.85501	0.293336
		3.85834	0.294001
		3.86167	0.294389
		3.865	0.2945
		3.86833	0.294611
		3.87165	0.294445
		3.87498	0.294001
		3.87831	0.293557
		3.88164	0.292948
		3.88497	0.292172
		3.8883	0.291396
		3.89163	0.291
		3.89496	0.291
		3.89829	0.291
		3.90162	0.290459
		3.90494	0.289349
		3.90827	0.288239
		3.9116	0.287129
		3.91493	0.286021
		3.91826	0.284912
		3.92159	0.284121
		3.92492	0.283677
		3.92825	0.283233
		3.93158	0.282736
		3.93491	0.282181
		3.93823	0.281626
		3.94156	0.281018
		3.94489	0.280353
		3.94822	0.279688
		3.95155	0.279437
		3.95488	0.279659
		3.95821	0.279881
		3.96154	0.28
		3.96487	0.28
		3.9682	0.28
		3.97152	0.279848
		3.97485	0.279515
		3.97818	0.279181
		3.98151	0.278596
		3.98484	0.277707
		3.98817	0.276819
		3.9915	0.27563
		3.99483	0.274078
		3.99816	0.272526
		4.00149	0.271568
		4.00481	0.271346
		4.00814	0.271123
		4.01147	0.270704
		4.0148	0.270038
		4.01813	0.269372
		4.02146	0.269098
		4.02479	0.26932
		4.02812	0.269541
		4.03145	0.269908
		4.03478	0.270463
		4.0381	0.271018
		4.04143	0.271333
		4.04476	0.271333
		4.04809	0.271333
		4.05142	0.271238
		4.05475	0.271016
		4.05808	0.270794
		4.06141	0.27062
		4.06474	0.270509
		4.06807	0.270398
		4.07139	0.270614
		4.07472	0.27128
		4.07805	0.271946
		4.08138	0.272008
		4.08471	0.271232
		4.08804	0.270456
		4.09137	0.269634
		4.0947	0.268745
		4.09803	0.267857
		4.10136	0.267106
		4.10468	0.266552
		4.10801	0.265997
		4.11134	0.265532
		4.11467	0.265199
		4.118	0.264866
		4.12133	0.264711
		4.12466	0.264822
		4.12799	0.264933
		4.13132	0.264779
		4.13465	0.264225
		4.13798	0.26367
		4.1413	0.263377
		4.14463	0.263488
		4.14796	0.263599
		4.15129	0.26384
		4.15462	0.264284
		4.15795	0.264728
		4.16128	0.264527
		4.16461	0.263308
		4.16794	0.262088
		4.17127	0.260826
		4.1746	0.259494
		4.17792	0.258161
		4.18125	0.257081
		4.18458	0.256415
		4.18791	0.255749
		4.19124	0.255208
		4.19457	0.254876
		4.1979	0.254543
		4.20123	0.254374
		4.20456	0.254485
		4.20789	0.254596
		4.21121	0.254504
		4.21454	0.25406
		4.21787	0.253617
		4.2212	0.253053
		4.22453	0.252276
		4.22786	0.251499
		4.23119	0.250722
		4.23452	0.249944
		4.23785	0.249167
		4.24118	0.248706
		4.2445	0.248817
		4.24783	0.248928
		4.25116	0.249078
		4.25449	0.2493
		4.25782	0.249522
		4.26115	0.249513
		4.26448	0.249068
		4.26781	0.248624
		4.27114	0.248066
		4.27447	0.24729
		4.27779	0.246514
		4.28112	0.245775
		4.28445	0.245109
		4.28778	0.244443
		4.29111	0.244149
		4.29444	0.244593
		4.29777	0.245037
		4.3011	0.245038
		4.30443	0.244151
		4.30776	0.243264
		4.31109	0.242413
		4.31441	0.241636
		4.31774	0.240858
		4.32107	0.240405
		4.3244	0.240627
		4.32773	0.240849
		4.33106	0.241143
		4.33439	0.241586
		4.33772	0.24203
		4.34105	0.242018
		4.34438	0.241019
		4.3477	0.24002
		4.35103	0.239021
		4.35436	0.238023
		4.35769	0.237025
		4.36102	0.235925
		4.36435	0.234593
		4.36768	0.233261
		4.37101	0.232266
		4.37434	0.232044
		4.37767	0.231822
		4.38099	0.231667
		4.38432	0.231667
		4.38765	0.231667
		4.39098	0.231634
		4.39431	0.231523
		4.39764	0.231412
		4.40097	0.231236
		4.4043	0.230903
		4.40763	0.23057
		4.41096	0.230011
		4.41428	0.228903
		4.41761	0.227794
		4.42094	0.227
		4.42427	0.227
		4.4276	0.227
		4.43093	0.226719
		4.43426	0.22572
		4.43759	0.22472
		4.44092	0.223814
		4.44425	0.223149
		4.44757	0.222484
		4.4509	0.221879
		4.45423	0.221435
		4.45756	0.220991
		4.46089	0.220637
		4.46422	0.220526
		4.46755	0.220415
		4.47088	0.220275
		4.47421	0.220053
		4.47754	0.219831
		4.48086	0.219609
		4.48419	0.219387
		4.48752	0.219165
		4.49085	0.218971
		4.49418	0.21886
		4.49751	0.21875
		4.50084	0.218667
		4.50417	0.218667
		4.5075	0.218667
		4.51083	0.218722
		4.51415	0.218944
		4.51748	0.219166
		4.52081	0.219608
		4.52414	0.220716
		4.52747	0.221825
		4.5308	0.222693
		4.53413	0.222804
		4.53746	0.222915
		4.54079	0.222868
		4.54412	0.222312
		4.54744	0.221757
		4.55077	0.22136
		4.5541	0.22147
		4.55743	0.221581
		4.56076	0.221845
		4.56409	0.222622
		4.56742	0.223399
		4.57075	0.223899
		4.57408	0.223455
		4.57741	0.223011
		4.58074	0.222692
		4.58406	0.222802
		4.58739	0.222913
		4.59072	0.223048
		4.59405	0.223271
		4.59738	0.223493
		4.60071	0.223691
		4.60404	0.223801
		4.60737	0.223912
		4.6107	0.224093
		4.61403	0.224537
		4.61735	0.224981
		4.62068	0.225448
		4.62401	0.226003
		4.62734	0.226559
		4.63067	0.226932
		4.634	0.226599
		4.63733	0.226267
		4.64066	0.22589
		4.64399	0.225335
		4.64732	0.22478
		4.65064	0.224355
		4.65397	0.224466
		4.6573	0.224577
		4.66063	0.224645
		4.66396	0.224534
		4.66729	0.224424
		4.67062	0.224313
		4.67395	0.224202
		4.67728	0.224091
		4.68061	0.223836
		4.68393	0.222948
		4.68726	0.22206
		4.69059	0.221374
		4.69392	0.221595
		4.69725	0.221817
		4.70058	0.222097
		4.70391	0.222652
		4.70724	0.223208
		4.71057	0.223609
		4.7139	0.223277
		4.71723	0.222944
		4.72056	0.2225
		4.72388	0.221501
		4.72721	0.220502
		4.73054	0.219685
		4.73387	0.219796
		4.7372	0.219907
		4.74053	0.22
		4.74386	0.22
		4.74719	0.22
		4.75052	0.219948
		4.75385	0.219615
		4.75717	0.219282
		4.7605	0.219
		4.76383	0.219
		4.76716	0.219
		4.77049	0.218983
		4.77382	0.218872
		4.77715	0.218762
		4.78048	0.218651
		4.78381	0.21854
		4.78714	0.218429
		4.79046	0.218349
		4.79379	0.21846
		4.79712	0.218571
		4.80045	0.218559
		4.80378	0.217783
		4.80711	0.217007
		4.81044	0.216319
		4.81377	0.216208
		4.8171	0.216097
		4.82043	0.216029
		4.82375	0.216251
		4.82708	0.216473
		4.83041	0.216638
		4.83374	0.216417
		4.83707	0.216195
		4.8404	0.216067
		4.84373	0.216622
		4.84706	0.217177
		4.85039	0.217627
		4.85372	0.217295
		4.85705	0.216962
		4.86037	0.216555
		4.8637	0.215555
		4.86703	0.214556
		4.87036	0.213654
		4.87369	0.213543
		4.87702	0.213432
		4.88035	0.213238
		4.88368	0.212351
		4.88701	0.211464
		4.89034	0.210577
		4.89366	0.209689
		4.89699	0.208801
		4.90032	0.207934
		4.90365	0.207268
		4.90698	0.206602
		4.91031	0.206011
		4.91364	0.206122
		4.91697	0.206232
		4.9203	0.206304
		4.92363	0.20597
		4.92695	0.205637
		4.93028	0.205275
		4.93361	0.204609
		4.93694	0.203943
		4.94027	0.20323
		4.9436	0.20201
		4.94693	0.200791
		4.95026	0.199667
		4.95359	0.199667
		4.95692	0.199667
		4.96024	0.199616
		4.96357	0.198951
		4.9669	0.198286
		4.97023	0.197636
		4.97356	0.197192
		4.97689	0.196748
		4.98022	0.196304
		4.98355	0.195859
		4.98688	0.195415
		4.9902	0.195007
		4.99353	0.195118
		4.99686	0.195229
		5.00019	0.195308
		5.00352	0.194864
		5.00685	0.194419
		5.01018	0.193957
		5.01351	0.19318
		5.01684	0.192402
		5.02017	0.191667
		5.0235	0.191667
		5.02682	0.191667
		5.03015	0.19162
		5.03348	0.190621
		5.03681	0.189622
		5.04014	0.188711
		5.04347	0.18971
		5.0468	0.190709
		5.05013	0.19169
		5.05346	0.192244
		5.05679	0.192799
		5.06011	0.193329
		5.06344	0.193218
		5.06677	0.193107
		5.0701	0.19296
		5.07343	0.191738
		5.07676	0.190517
		5.08009	0.189313
		5.08342	0.188648
		5.08675	0.187983
		5.09008	0.187341
		5.0934	0.187674
		5.09673	0.188007
		5.10006	0.188343
		5.10339	0.188786
		5.10672	0.18923
		5.11005	0.189667
		5.11338	0.189667
		5.11671	0.189667
		5.12004	0.189667
		5.12337	0.189667
		5.1267	0.189667
		5.13002	0.189664
		5.13335	0.189443
		5.13668	0.189221
		5.14001	0.188998
		5.14334	0.188443
		5.14667	0.187888
		5.15	0.187333
		5.15333	0.187111
		5.15666	0.186889
		5.15999	0.186667
		5.16331	0.186667
		5.16664	0.186667
		5.16997	0.186667
		5.1733	0.186446
		5.17663	0.186224
		5.17996	0.186002
		5.18329	0.18589
		5.18662	0.185779
		5.18995	0.185668
		5.19328	0.185229
		5.1966	0.184785
		5.19993	0.184342
		5.20326	0.183571
		5.20659	0.182794
		5.20992	0.182016
		5.21325	0.181349
		5.21658	0.180684
		5.21991	0.180019
		5.22324	0.179784
		5.22657	0.179562
		5.22989	0.17934
		5.23322	0.179549
		5.23655	0.179771
		5.23988	0.179993
		5.24321	0.18
		5.24654	0.18
		5.24987	0.18
		5.2532	0.17904
		5.25653	0.178041
		5.25986	0.177042
		5.26319	0.175829
		5.26651	0.174608
		5.26984	0.173387
		5.27317	0.173015
		5.2765	0.172683
		5.27983	0.17235
		5.28316	0.173177
		5.28649	0.174065
		5.28982	0.174953
		5.29315	0.175
		5.29648	0.175
		5.29981	0.175
		5.30313	0.173952
		5.30646	0.172844
		5.30979	0.171735
		5.31312	0.170208
		5.31645	0.168654
		5.31978	0.1671
		5.32311	0.16648
		5.32644	0.165925
		5.32977	0.16537
		5.3331	0.165437
		5.33642	0.165548
		5.33975	0.165659
		5.34308	0.166078
		5.34641	0.166522
		5.34974	0.166967
		5.35307	0.167512
		5.3564	0.168067
		5.35973	0.168621
		5.36306	0.168463
		5.36639	0.168241
		5.36971	0.168019
		5.37304	0.167695
		5.37637	0.167362
		5.3797	0.167029
		5.38303	0.166595
		5.38636	0.166152
		5.38969	0.165708
		5.39302	0.165667
		5.39635	0.165667
		5.39968	0.165667
		5.403	0.165667
		5.40633	0.165667
		5.40966	0.165667
		5.41299	0.166167
		5.41632	0.166721
		5.41965	0.167275
		5.42298	0.16793
		5.42631	0.168596
		5.42964	0.169262
		5.43297	0.169333
		5.4363	0.169333
		5.43962	0.169333
		5.44295	0.168445
		5.44628	0.167447
		5.44961	0.166449
		5.45294	0.166235
		5.45627	0.166124
		5.4596	0.166013
		5.46293	0.166293
		5.46626	0.166626
		5.46959	0.166958
		5.47291	0.167777
		5.47624	0.168665
		5.47957	0.169554
		5.4829	0.169376
		5.48623	0.169043
		5.48956	0.16871
		5.49289	0.168956
		5.49622	0.169289
		5.49955	0.169621
		5.50288	0.168995
		5.5062	0.168218
		5.50953	0.167441
		5.51286	0.166855
		5.51619	0.1663
		5.51952	0.165745
		5.52285	0.165476
		5.52618	0.165254
		5.52951	0.165033
		5.53284	0.165379
		5.53616	0.165823
		5.53949	0.166267
		5.54282	0.167088
		5.54615	0.167977
		5.54948	0.168865
		5.55281	0.168436
		5.55614	0.167771
		5.55947	0.167106
		5.5628	0.166907
		5.56613	0.166796
		5.56946	0.166685
		5.57278	0.166015
		5.57611	0.165238
		5.57944	0.16446
		5.58277	0.163406
		5.5861	0.162297
		5.58943	0.161189
		5.59276	0.160631
		5.59609	0.160187
		5.59942	0.159743
		5.60275	0.1593
		5.60607	0.158856
		5.6094	0.158413
		5.61273	0.158516
		5.61606	0.158738
		5.61939	0.15896
		5.62272	0.158637
		5.62605	0.158192
		5.62938	0.157748
		5.63271	0.157938
		5.63604	0.158271
		5.63936	0.158603
		5.64269	0.158667
		5.64602	0.158667
		5.64935	0.158667
		5.65268	0.158936
		5.65601	0.159269
		5.65934	0.159602
		5.66267	0.160024
		5.666	0.160467
		5.66933	0.160911
		5.67265	0.161177
		5.67598	0.161399
		5.67931	0.161621
		5.68264	0.161136
		5.68597	0.16047
		5.6893	0.159804
		5.69263	0.159139
		5.69596	0.158474
		5.69929	0.157808
		5.70262	0.157055
		5.70594	0.156278
		5.70927	0.155501
		5.7126	0.155333
		5.71593	0.155333
		5.71926	0.155333
		5.72259	0.154556
		5.72592	0.153557
		5.72925	0.152558
		5.73258	0.151558
		5.73591	0.150559
		5.73924	0.14956
		5.74256	0.149676
		5.74589	0.15012
		5.74922	0.150563
		5.75255	0.151092
		5.75588	0.151647
		5.75921	0.152202
		5.76254	0.152333
		5.76587	0.152333
		5.7692	0.152333
		5.77253	0.15208
		5.77585	0.151747
		5.77918	0.151415
		5.78251	0.151082
		5.78584	0.150749
		5.78917	0.150416
		5.7925	0.149915
		5.79583	0.14936
		5.79916	0.148805
		5.80249	0.148417
		5.80582	0.148084
		5.80915	0.147752
		5.81247	0.147171
		5.8158	0.146505
		5.81913	0.145839
		5.82246	0.145255
		5.82579	0.1447
		5.82912	0.144145
		5.83245	0.143754
		5.83578	0.143422
		5.83911	0.143089
		5.84244	0.143407
		5.84577	0.143962
		5.84909	0.144517
		5.85242	0.144748
		5.85575	0.144858
		5.85908	0.144969
		5.86241	0.145241
		5.86574	0.145574
		5.86907	0.145907
		5.8724	0.146
		5.87573	0.146
		5.87906	0.146
		5.88238	0.147276
		5.88571	0.149049
		5.88904	0.150823
		5.89237	0.151412
		5.8957	0.151523
		5.89903	0.151634
		5.90236	0.151588
		5.90569	0.151477
		5.90902	0.151366
		5.91235	0.151569
		5.91567	0.151901
		5.919	0.152234
		5.92233	0.152333
		5.92566	0.152333
		5.92899	0.152333
		5.93232	0.152178
		5.93565	0.151956
		5.93898	0.151734
		5.94231	0.151744
		5.94564	0.151855
		5.94896	0.151966
		5.95229	0.152153
		5.95562	0.152375
		5.95895	0.152597
		5.96228	0.152438
		5.96561	0.152105
		5.96894	0.151773
		5.97227	0.150987
		5.9756	0.149987
		5.97893	0.148988
		5.98226	0.149269
		5.98558	0.150158
		5.98891	0.151046
		5.99224	0.151708
		5.99557	0.152262
		5.9989	0.152817
		6.00223	0.153223
		6.00556	0.153556
		6.00889	0.153889
		6.01222	0.153852
		6.01554	0.15363
		6.01887	0.153408
		6.0222	0.152965
		6.02553	0.15241
		6.02886	0.151856
		6.03219	0.151447
		6.03552	0.151114
		6.03885	0.150781
		6.04218	0.150594
		6.04551	0.150483
		6.04884	0.150372
		6.05216	0.150478
		6.05549	0.1507
		6.05882	0.150922
		6.06215	0.151359
		6.06548	0.151914
		6.06881	0.152469
		6.07214	0.151879
		6.07547	0.150658
		6.0788	0.149437
		6.08212	0.148715
		6.08545	0.148272
		6.08878	0.147828
		6.09211	0.147667
		6.09544	0.147667
		6.09877	0.147667
		6.1021	0.147386
		6.10543	0.146942
		6.10876	0.146499
		6.11209	0.146542
		6.11541	0.146875
		6.11874	0.147208
		6.12207	0.14768
		6.1254	0.148235
		6.12873	0.14879
		6.13206	0.148931
		6.13539	0.14882
		6.13872	0.148709
		6.14205	0.148803
		6.14538	0.149025
		6.1487	0.149247
		6.15203	0.149197
		6.15536	0.148975
		6.15869	0.148753
		6.16202	0.14826
		6.16535	0.147595
		6.16868	0.14693
		6.17201	0.1466
		6.17534	0.146489
		6.17867	0.146378
		6.182	0.146066
		6.18532	0.145622
		6.18865	0.145178
		6.19198	0.144601
		6.19531	0.143936
		6.19864	0.143271
		6.20197	0.143
		6.2053	0.143
		6.20863	0.143
		6.21196	0.142411
		6.21529	0.141413
		6.21861	0.140415
		6.22194	0.13987
		6.22527	0.139648
		6.2286	0.139426
		6.23193	0.139721
		6.23526	0.140387
		6.23859	0.141053
		6.24192	0.14159
		6.24525	0.142034
		6.24858	0.142477
		6.2519	0.142921
		6.25523	0.143365
		6.25856	0.143809
		6.26189	0.14381
		6.26522	0.143477
		6.26855	0.143144
		6.27188	0.142685
		6.27521	0.142131
		6.27854	0.141577
		6.28187	0.14096
		6.28519	0.140293
		6.28852	0.139627
		6.29185	0.138775
		6.29518	0.137776
		6.29851	0.136776
		6.30184	0.135531
		6.30517	0.13409
		6.3085	0.132649
		6.31183	0.131878
		6.31516	0.131656
		6.31849	0.131434
		6.32181	0.130969
		6.32514	0.130302
		6.32847	0.129636
		6.3318	0.129575
		6.33513	0.130019
		6.33846	0.130462
		6.34179	0.130906
		6.34512	0.13135
		6.34845	0.131794
		6.35178	0.132476
		6.35511	0.133362
		6.35843	0.134249
		6.36176	0.134667
		6.36509	0.134667
		6.36842	0.134667
		6.37175	0.135252
		6.37508	0.136362
		6.37841	0.137472
		6.38174	0.138116
		6.38507	0.138338
		6.3884	0.13856
		6.39172	0.138322
		6.39505	0.137655
		6.39838	0.136989
		6.40171	0.136724
		6.40504	0.136835
		6.40837	0.136946
		6.4117	0.137
		6.41503	0.137
		6.41836	0.137
		6.42169	0.137
		6.42501	0.137
		6.42834	0.137
		6.43167	0.137672
		6.435	0.139005
		6.43833	0.140337
		6.44166	0.141111
		6.44499	0.141333
		6.44832	0.141555
		6.45165	0.142272
		6.45498	0.143493
		6.45831	0.144715
		6.46163	0.145607
		6.46496	0.146161
		6.46829	0.146715
		6.47162	0.146946
		6.47495	0.146835
		6.47828	0.146724
		6.48161	0.146828
		6.48494	0.147161
		6.48827	0.147494
		6.4916	0.147613
		6.49492	0.147502
		6.49825	0.147392
		6.50158	0.147492
		6.50491	0.147825
		6.50824	0.148158
		6.51157	0.148123
		6.5149	0.147679
		6.51823	0.147235
		6.52156	0.146426
		6.52489	0.145206
		6.52821	0.143987
		6.53154	0.142664
		6.53487	0.14122
		6.5382	0.139777
		6.54153	0.138846
		6.54486	0.138513
		6.54819	0.13818
		6.55152	0.137898
		6.55485	0.137676
		6.55818	0.137455
		6.5615	0.137132
		6.56483	0.136688
		6.56816	0.136244
		6.57149	0.1361
		6.57482	0.136322
		6.57815	0.136544
		6.58148	0.136518
		6.58481	0.136185
		6.58814	0.135852
		6.59147	0.135324
		6.5948	0.134546
		6.59812	0.133769
		6.60145	0.13309
		6.60478	0.132536
		6.60811	0.131981
		6.61144	0.131523
		6.61477	0.13119
		6.6181	0.130856
		6.62143	0.130953
		6.62476	0.131619
		6.62808	0.132285
		6.63141	0.132667
		6.63474	0.132667
		6.63807	0.132667
		6.6414	0.132573
		6.64473	0.132351
		6.64806	0.132129
[truncated: 43,632 more rows]

## Sheet: Suppl. 2
Supplementary Fig. 2
	[Boc-QAR-AMC] (μM)	dasTMPRSS11D reaction velocity (µmol AMC/s)
	1000	0.0657187	0.061624	0.059944	0.055394	0.07743	0.0521429	0.03903892*	0.0696146
	500	0.0762029	0.063352	0.077714	0.088415	0.093385	0.0725494	0.0726533	0.0672888
	250	0.0885376	0.071795	0.08269	0.098705	0.114435	0.0727045	0.0831089	0.0696504
	125	0.101952	0.068277	0.08841	0.100802	0.113361	0.0733577	0.0908409	0.0726464
	62.5	0.093568	0.07246	0.094612	0.095265	0.11526	0.0723245	0.0843584	0.0783071
	31.25	0.0873971	0.064462	0.06948	0.092431	0.101375	0.0671233	0.0767731	0.0814755
	15.625	0.0786836	0.057251	0.066391	0.07488	0.08625	0.0548583	0.0674925	0.0487655
	7.8125	0.0542376	0.039503	0.043793	0.05493	0.057648	0.0391078	0.0484889	0.046793
	3.95	0.0376229	0.03259	0.034957	0.035796	0.038217	0.0234606	0.0328953	0.0350142
	1.95	0.019059	0.018012	0.019035	0.017926	0.019008	0.00755558	0.0138591	0.0053738
	0.97	0.00981219	0.008671	0.009627	0.008729	0.010091	0.00619194	0.00861832	0.00055231
	0.488	0.00567316	0.004243	0.005346	0.004238	0.005814	0.03210076*	0.00414603	0.02670574*

## Sheet: Suppl. 3a
Supplementary Figure 3a
[Enzyme],nM -->	2.5	2.5	2.5	2.5	5	5	5	5	10	10
t,sec	[AMC] (µM)
0	0	0	0	0	0	0	0	0	0	0
7	0.223	0.4335	0.3335	0.2795	0.16	0.525	0.375	-0.0525	0.6125	0.289
14	0.1395	0.2955	0.498	0.454	0.3175	0.4395	0.774	0.1885	0.8425	0.6655
21	0.4055	0.4955	0.4865	0.2525	0.372	0.9475	1.157	0.373	1.2005	1.146
28	0.487	0.543	0.3865	0.534	0.595	0.908	1.3575	0.8265	1.5895	1.262
35	0.548	0.7095	0.5835	0.6235	0.696	0.997	1.6375	0.9535	1.9495	1.717
42	0.606	0.9455	0.932	0.6665	1.0815	1.389	1.867	0.973	2.3135	2.215
49	0.788	0.9185	1.0185	0.958	1.2915	1.6245	1.984	1.34	2.5765	2.5015
56	1.063	1.0805	0.8405	0.9345	1.3235	1.566	2.248	1.491	2.911	2.942
63	1.0515	1.262	1.1525	1.233	1.4665	1.809	2.3895	1.794	3.423	2.8375
70	0.972	1.15	1.327	1.131	1.5065	2.0065	2.752	1.8735	3.7465	3.294
77	1.1735	1.2855	1.401	1.2275	1.835	2.073	2.9855	2.234	3.911	3.6445
84	1.225	1.522	1.644	1.4575	1.867	2.26	3.2535	2.3525	4.1175	4.053
91	1.137	1.1605	1.6585	1.666	2.0555	2.5835	3.256	2.249	4.323	4.274
98	1.528	1.6135	1.7265	1.5775	2.4035	2.6185	3.7355	2.6615	4.7425	4.7215
105	1.5415	1.6595	1.96	1.5485	2.6415	2.7055	3.9605	2.632	5.0385	5.144
112	1.8285	1.743	1.792	2.056	2.4045	2.9375	3.831	2.988	5.6705	5.0325
119	1.644	2.005	2.1455	1.907	2.7995	3.077	4.2875	3.2035	5.615	5.5205
126	1.8865	1.71	2.2355	2.054	2.78	3.3045	4.368	3.2385	5.8125	5.68
133	1.8555	1.9725	2.3495	2.133	2.922	3.543	4.484	3.5985	6.2935	6.0035
140	2.0085	2.1435	2.394	2.2105	3.105	3.72	4.7385	3.542	6.7075	6.4505
147	2.3035	2.3425	2.433	2.581	3.357	3.7075	5.0465	3.9775	6.9	6.64
154	2.4195	2.2925	2.425	2.56	3.352	4.0585	5.29	4.025	7.3315	7.105
161	2.4675	2.163	2.8695	2.466	3.7955	4.143	5.2795	4.2215	7.8305	7.526
168	2.4795	2.26	2.859	2.6775	3.447	4.2465	5.493	4.2905	8.0205	7.628
175	2.4255	2.6845	2.659	2.8315	3.811	4.2195	5.8265	4.7525	8.308	8.0225
182	2.683	2.8625	2.762	2.835	3.8675	4.5145	5.805	4.8155	8.5735	8.402
189	2.633	2.6045	3.0505	2.7745	4.0235	4.676	6.003	4.707	8.8835	8.3335
196	2.9905	2.82	2.8205	2.894	4.2715	4.8875	6.3575	5.014	9.0265	9.026
203	3.0175	2.973	3.3945	3.122	4.421	4.9665	6.571	5.34	9.886	9.567
210	2.93	3.066	3.2315	3.177	4.5965	5.0235	6.612	5.5605	9.8115	9.113
217	2.974	3.0355	3.462	3.3655	4.5685	5.1875	6.9835	5.7325	10.382	9.802
224	3.089	2.995	3.5155	3.2995	4.754	5.684	7.0105	5.862	10.5685	10.214
231	3.292	3.2045	3.512	3.4135	4.995	5.6935	7.3215	6.2525	10.7425	10.174
238	3.328	3.3615	3.3875	3.6225	5.2125	5.886	7.568	6.058	10.9185	10.675
245	3.241	3.3775	3.7805	3.6135	5.073	5.958	7.6985	6.421	11.412	10.79
252	3.522	3.36	4.0085	3.7695	5.381	5.9145	7.715	6.4995	11.6985	11.111
259	3.458	3.3925	3.8545	4.0765	5.3115	6.277	7.9395	6.822	11.824	11.597
266	3.775	3.6245	4.078	4.1235	5.5615	6.3625	8.2375	6.8395	12.306	11.926
273	3.657	3.7075	4.262	4.0565	5.793	6.442	8.3655	6.9785	12.6625	12.3095
280	3.971	3.718	4.38	4.307	5.81	6.513	8.677	7.3965	12.547	12.546
287	3.957	4.0345	4.132	4.302	6.0735	6.975	8.735	7.4745	13.3545	12.559
294	4.405	4.114	4.3495	4.275	6.4515	7.019	8.7985	7.6125	13.054	12.8785
301	4.063	4.0475	4.28	4.372	5.979	7.0465	9.007	7.8845	13.3405	13.5045
308	4.287	4.127	4.643	4.645	6.1775	6.9085	8.946	7.917	13.786	13.631
315	4.4955	4.3835	4.4785	4.679	6.3915	7.5675	9.5585	8.0205	14.0645	14.0355
322	4.3465	4.274	4.742	4.628	6.8655	7.522	9.4405	8.2835	14.481	14.106
329	4.6185	4.2905	5.0585	4.762	6.9285	7.7215	9.8465	8.6245	14.354	14.3585
336	4.7265	4.8245	5.0865	4.727	7.1725	8.127	10.193	8.7295	14.5875	14.516
343	4.702	4.8275	5.0865	4.947	7.0475	8.1665	10.0585	8.7255	15.0605	14.799
350	4.8655	4.6985	5.0925	5.099	7.4145	8.1135	10.483	8.9525	15.3985	15.3165
357	4.825	4.6805	5.369	5.067	7.4445	8.4645	10.607	9.1285	16.061	15.493
364	4.813	4.7465	5.426	5.314	7.655	8.6095	10.8675	9.3755	16.223	15.8335
371	5.1165	4.927	5.325	5.151	7.62	8.673	11.0325	9.422	16.3115	16.0745
378	4.925	5.152	5.6895	5.4715	7.7375	8.892	10.6145	9.931	16.614	16.04
385	5.523	5.1945	5.557	5.276	7.927	9.037	11.135	9.9895	16.9385	16.4245
392	5.5125	5.094	5.846	5.437	7.9135	9.273	11.384	10.1275	17.4895	16.879
399	5.3325	5.2645	5.6365	5.606	8.431	9.036	11.6745	9.854	17.7625	17.25
406	5.496	5.485	5.6435	5.723	8.1605	9.4495	11.653	10.3895	17.6975	17.2595
413	5.698	5.3755	6.1215	5.809	8.5105	9.289	11.9045	10.5135	18.259	17.5455
420	5.687	5.625	5.8845	5.602	8.56	9.737	11.733	10.621	18.456	17.7265
427	5.875	5.7345	6.1035	5.753	8.96	9.7795	11.9545	10.8545	18.569	18.168
434	5.873	5.442	6.2825	6.037	8.9155	10.112	11.9655	10.87	19.276	18.0505
441	5.849	5.715	6.1385	6.0625	9.018	10.212	12.4985	10.805	19.066	18.48
448	6.12	5.8345	6.369	6.2985	9.1575	10.1165	12.872	11.0575	19.4015	18.63
455	6.161	5.9415	6.377	6.596	9.301	10.0645	12.5925	11.394	19.5985	19.015
462	6.1855	5.9425	6.736	6.406	9.28	10.1095	13.156	11.8475	20.131	19.1005
469	6.1395	5.9715	6.653	6.5075	9.5255	10.7605	13.3615	11.67	20.0365	19.3495
476	6.463	6.129	6.9505	6.676	9.53	10.628	13.3625	11.772	20.557	19.6745
483	6.528	6.2075	6.795	6.983	9.8825	10.877	13.636	12.4655	20.7135	19.809
490	6.5495	6.13	7.055	6.7445	9.9075	10.958	13.8055	12.059	20.8765	20.0455
497	6.7505	6.5125	6.9825	6.683	10.069	10.9115	13.7945	12.756	21.1575	20.426
504	6.69	6.3465	7.0605	6.898	10.3635	11.1955	14.0595	12.4205	21.159	20.509
511	6.695	6.5885	7.0735	6.856	10.4545	11.2395	14.27	12.5045	21.5325	20.8195
518	6.8415	6.707	7.005	6.8645	10.364	11.398	14.0875	12.667	21.9265	21.0215
525	6.975	6.912	7.104	7.26	10.3395	11.4975	14.5305	12.939	22.2275	21.3045
532	6.889	6.932	7.177	7.14	10.732	11.7525	14.7235	13.3925	22.6665	21.4935
539	6.883	6.757	7.33	7.252	10.823	11.97	14.93	13.201	22.5325	21.512
546	6.939	6.9225	7.6585	7.2415	11.0375	11.952	14.908	13.5785	22.651	22.003
553	7.326	7.038	7.4625	7.2695	11.029	12.033	15.1925	13.4575	23.2785	22.3375
560	7.318	7.2335	7.571	7.504	11.1575	12.2595	15.344	13.538	23.1995	22.7775
567	7.4645	7.2435	7.862	7.4895	11.4515	12.5275	15.515	14.0265	23.5045	22.9635
574	7.442	7.2305	7.735	7.9785	11.3245	12.4345	15.4215	13.8305	23.485	23.3175
581	7.497	7.204	7.8615	7.688	11.557	12.771	15.613	14.0455	24.201	23.397
588	7.699	7.437	8.1485	7.834	11.7035	13.0945	15.859	14.2445	24.042	23.5615
595	7.769	7.464	8.182	7.7055	12.0455	12.535	15.973	14.4685	24.8435	23.788
602	7.6675	7.509	8.4055	8.2845	11.7095	12.8025	16.557	14.5815	24.6605	24.0205
870	0.72	0.697	0.678	1.173	1.74	2.2865	24.928	26.658
880	0.7515	0.7885	0.72	1.218	1.8185	1.933	24.998	26.7685
890	0.6945	0.969	0.6685	1.2705	1.792	2.0365	25.3185	27.024
900	0.9435	0.6755	0.7815	1.052	1.9135	1.929	25.569	27.111
910	0.691	0.863	0.7075	1.1355	2.0355	2.1015	26.153	27.3285
920	0.7345	0.967	0.8465	1.059	1.806	2.196	26.0825	27.4785
930	0.8715	0.8155	0.855	1.23	2.011	2.232	26.297	27.7765
940	0.817	0.7955	0.9275	1.14	1.973	2.2535	26.231	28.129
950	0.82	0.9555	0.82	1.1215	1.9945	2.142	26.5155	28.4105
960	0.889	0.9055	0.9875	1.2475	1.9335	2.226	26.795	28.1125
970	0.827	0.873	0.9195	1.1365	2.022	2.246	26.8745	28.7795
980	0.7835	0.7685	0.905	1.3095	2.062	2.25	26.9835	28.787
990	0.8455	0.804	0.857	1.17	2.0575	2.3095	27.1595	28.9945
1000	0.6425	0.892	0.884	1.2855	2.0745	2.476	27.0975	29.437
1010	0.813	0.8055	0.9095	1.111	2.1995	2.3825	27.4735	29.3105
1020	0.8655	0.9115	0.9345	1.313	2.1745	2.5065	27.638	29.5525
1030	0.746	1.1125	0.8905	1.256	2.065	2.3565	27.749	29.497
1040	0.96	0.7915	1.001	1.048	2.1875	2.5015	27.936	29.9405
1050	1.026	0.9235	1.058	1.321	1.9765	2.5545	28.128	30.2775
1060	0.9015	0.838	0.99	1.3215	2.247	2.4495	28.6815	30.192
1070	0.8795	0.8565	0.9155	1.272	2.3045	2.4695	28.5475	30.6815
1080	0.8245	0.979	0.978	1.4105	2.138	2.4105	28.3955	30.282
1090	0.8925	0.867	1.16	1.4085	2.368	2.5055	28.9455	30.648
1100	0.8735	1.042	1.103	1.4575	2.239	2.5225	29.333	30.864
1110	0.946	1.0185	1.016	1.207	2.3295	2.6295	29.005	31.0195
1120	0.7755	0.987	1.1035	1.3875	2.321	2.628	29.2235	31.208
1130	0.92	1.0325	1.064	1.4445	2.3835	2.5895	29.095	31.4615
1140	0.869	1.076	1.0235	1.386	2.501	2.7035	29.593	31.576
1150	0.965	0.9315	0.9845	1.424	2.494	2.689	29.637	31.77
1160	0.9745	0.9715	1.2485	1.5445	2.503	2.7035	29.979	31.8915
1170	0.9635	0.946	0.961	1.436	2.465	2.5255	30.2845	32.139
1180	1.018	1.0585	1.108	1.339	2.5315	2.706	30.517	32.384
1190	1	1.001	1.1485	1.432	2.4875	2.683	30.3555	31.973
1200	0.865	1.1825	1.25	1.618	2.606	2.7835	30.6045	32.728
1210	1.0865	1.1135	1.0545	1.356	2.4985	2.651	30.6065	32.6585
1220	0.9205	1.0015	1.197	1.463	2.534	2.7755	30.678	32.675
1230	1.23	0.9575	1.272	1.5685	2.502	2.9275	30.9715	32.9385
1240	0.8935	1.124	1.1145	1.4615	2.5485	2.7745	31.1895	32.978
1250	0.979	1.0715	1.112	1.663	2.585	2.8345	30.899	33.201

## Sheet: Suppl. 3b
Supplementary Figure 3b
[nafamostat],nM -->	1600	1600	800	800	400	400	200	200	100	100	50	50	25	25	12.5	12.5	6.3	6.3	3.1	3.1	1.6	1.6	0.8	0.8	0	0	0	0
t,sec	[AMC] (µM)
0	0	0	0	0	0	0	0	0	0	0	0	0	0	0	0	0	0	0	0	0	0	0	0	0	0	0	0	0
10	0.0565	0.179	0.1615	0.153	-0.291	-0.1415	0.2045	0.1705	0.145	0.1795	0.0595	-0.0925	-0.0985	0.2515	0.2485	0.259	0.3195	0.3205	0.1435	0.0385	0.323	-0.0525	0.241	-0.041	0.056	0.126	0.2165	-0.125
20	0.2585	0.365	0.43	0.4265	-0.1405	0.0085	0.2445	0.1145	0.473	0.566	-0.0355	0.3625	0.237	0.3735	0.292	0.3125	0.2165	0.5145	0.3735	0.005	0.4165	0.3625	0.405	0.0855	0.3745	0.3135	0.1895	0.2975
30	0.4285	0.459	0.3495	0.732	-0.118	0.3415	0.305	0.4055	0.6375	0.384	0.1375	0.4835	0.3655	0.4375	0.3785	0.55	0.4535	0.4545	0.468	0.366	0.621	0.4525	0.443	0.169	0.373	0.635	0.558	0.321
40	0.4565	0.6745	0.6405	0.866	-0.0225	0.464	0.7235	0.615	0.5795	0.493	0.3805	0.48	0.5765	0.7205	0.7275	0.7855	0.7835	0.5645	0.542	0.3945	0.765	0.471	0.6195	0.441	0.59	0.835	0.5785	0.408
50	0.417	0.381	0.4675	0.889	0.108	0.763	0.664	0.569	0.9495	0.63	0.307	0.645	0.655	0.949	0.907	0.76	0.619	0.7975	0.6725	0.4265	1.1555	0.742	0.8565	0.6165	0.8085	0.9085	0.819	0.7205
60	0.8315	0.866	0.848	0.919	0.2175	0.6035	0.751	0.8145	0.8965	0.853	0.456	0.908	0.792	0.7095	0.7375	0.9335	1.045	0.9125	0.754	0.788	1.049	0.8505	1.189	0.7505	0.7145	0.958	0.857	0.852
70	0.633	0.7765	0.8	1.1905	0.8275	0.5275	0.8	0.831	1.2365	1.174	0.738	0.984	0.685	0.9505	0.959	0.97	1.186	1.1505	0.8985	0.876	1.2665	1.079	1.1035	0.967	0.8785	0.9955	1.1735	1.0095
80	0.6425	1.0275	0.8985	1.41	0.596	0.791	0.9315	1.0335	1.3555	1.277	0.8575	1.227	0.989	1.237	1.0495	1.218	1.1935	1.105	1.07	0.9835	1.417	1.389	1.2285	0.7805	0.8855	1.2575	1.1265	1.166
90	0.8405	0.9645	1.203	1.4415	0.7155	1.2585	1.121	1.045	1.3205	1.339	0.872	1.0455	1.147	1.164	1.211	1.631	1.408	1.327	1.1125	0.864	1.4725	1.54	1.3485	1.0175	1.268	1.5655	1.381	1.1775
100	1.009	1.0955	1.0845	1.7945	0.9685	1.1015	1.308	1.291	1.703	1.6315	0.9915	1.358	1.249	1.3425	1.2565	1.669	1.538	1.6125	1.442	1.3175	1.627	1.5805	1.4985	1.249	1.2125	1.5845	1.56	1.2855
110	1.0395	1.447	1.1985	1.9125	1.175	1.247	1.253	1.517	1.5345	1.518	0.912	1.6065	1.3725	1.643	1.5815	1.8525	1.7185	1.5115	1.419	1.379	1.6175	1.898	1.815	1.109	1.621	1.759	1.8715	1.556
120	1.1165	1.549	1.456	1.8405	1.0055	1.471	1.233	1.5875	1.906	1.673	1.1245	1.664	1.6535	1.879	1.505	2.002	1.7325	1.6645	1.502	1.577	1.7315	2.121	1.7085	1.6745	1.71	1.822	1.8695	1.478
130	1.323	1.667	1.499	1.9065	1.4415	1.725	1.6035	1.9	1.978	1.756	1.329	1.647	1.5575	2.1185	1.901	2.0885	2.113	1.88	1.7035	1.626	1.734	2.1035	1.9485	1.726	1.856	1.852	1.9215	1.645
140	1.34	1.603	1.679	2.078	1.098	1.801	1.6365	1.826	2.206	1.9055	1.6305	2.084	1.825	2.041	1.9675	2.027	1.952	1.9875	1.7905	2.113	2.0075	2.193	1.8635	1.5455	1.6455	2.1235	2.093	1.794
150	1.4515	1.672	1.752	2.1695	1.3315	1.747	1.8225	2.0165	2.372	2.0855	1.852	2.0945	1.714	2.349	1.88	2.4005	2.3395	1.9325	1.961	1.86	2.1095	2.494	2.245	1.8565	2.0635	2.085	2.514	1.9635
160	1.3485	1.7005	1.894	2.2045	1.3165	2.113	1.893	2.3325	2.4065	2.2625	2.0645	2.2195	1.983	2.111	2.149	2.449	2.568	2.4955	2.123	2.142	2.438	2.487	2.255	1.96	1.9975	2.2665	2.446	2.343
170	1.3625	1.54	2.2905	2.587	1.653	2.2375	1.8375	2.1025	2.428	2.1345	1.955	2.238	1.7955	2.43	2.151	2.821	2.7855	2.468	2.3055	2.3205	2.4675	2.6845	2.3845	2.0355	2.48	2.6075	2.4995	2.398
180	1.676	1.9285	1.956	2.5685	1.725	2.1655	2.0045	2.32	2.603	2.4705	1.9715	2.46	2.274	2.453	2.086	2.81	2.7425	2.453	2.4105	2.0475	2.468	2.7055	2.4375	2.1235	2.382	2.444	2.5395	2.508
190	1.7715	1.737	2.174	2.5425	1.967	2.265	2.226	2.661	2.7925	2.416	2.269	2.743	2.3325	2.918	2.3095	2.862	2.7515	2.7625	2.452	2.3675	2.53	2.864	2.6285	2.329	2.709	2.8875	3.2015	2.605
200	1.7255	1.8135	2.1785	2.794	2.064	2.4105	2.339	2.6235	2.6935	2.492	2.2355	2.7025	2.4625	2.845	2.427	3.1565	3.0715	2.8055	2.435	2.749	2.842	3.149	2.8375	2.476	2.6765	3.023	3.094	2.9515
210	1.692	2.1375	2.314	2.923	2.149	2.754	2.574	2.6065	2.9095	2.6965	2.3655	3.048	2.56	2.8895	2.523	3.1255	3.078	3.0305	2.5865	2.813	2.7915	3.2405	2.8615	2.3995	2.7505	3.0455	3.1435	2.821
220	1.9265	2.3105	2.48	2.9515	2.2645	2.8135	2.6705	2.95	3.0845	2.799	2.338	3.005	2.6695	3.0355	2.6675	3.4095	3.0545	3.072	2.856	2.8815	2.963	3.2345	3.049	3.0475	3.0495	3.304	3.45	2.835
230	2.0555	2.1305	2.597	3.299	2.126	2.963	2.5965	3.0735	3.335	2.925	2.573	3.15	2.6595	3.17	2.784	3.6135	3.228	3.0505	2.902	2.8195	3.1455	3.3515	2.861	2.789	3.0765	3.4045	3.57	2.857
240	1.9145	2.067	2.726	3.2145	2.3045	3.075	2.9085	3.2855	3.4215	3.195	2.561	3.448	2.935	3.329	2.971	3.7335	3.178	3.484	3.025	3.2275	3.4285	3.551	3.086	2.7595	3.2435	3.3805	3.6275	3.1835
250	2.1935	2.538	2.8365	3.1615	2.6035	3.3305	3.0345	3.4915	3.388	3.6415	2.7735	3.5035	3.028	3.621	3.1415	3.8725	3.6095	3.2845	3.1655	3.327	3.4925	3.71	3.3705	2.9805	3.266	3.5845	3.793	3.3045
260	2.1915	2.2695	3.0895	3.3435	2.624	3.1485	3.0645	3.5485	3.774	3.4785	2.9105	3.6045	2.99	3.997	3.324	3.9045	3.6105	3.6635	3.5535	3.4795	3.7825	3.861	3.429	3.383	3.6425	3.73	3.9625	3.5155
270	2.265	2.606	2.9305	3.8305	2.902	3.326	3.1475	3.5925	3.695	3.504	3.0775	3.8085	3.214	3.741	3.278	4.117	3.9795	3.7665	3.5215	3.85	3.697	4.158	3.383	3.533	3.67	3.8875	4.069	3.7115
280	2.3575	2.6485	3.0945	3.4615	2.8845	3.4645	3.3465	3.7065	4.172	3.812	3.2055	3.9585	3.4375	3.942	3.4555	4.19	4.079	3.847	3.659	3.8805	3.842	4.27	3.6895	3.6475	3.506	4.2335	4.142	3.709
290	2.5265	2.584	3.0175	3.661	3.01	3.871	3.5195	4.059	4.0205	4.046	3.4015	3.914	3.5325	4.415	3.3735	4.2285	4.123	4.0685	3.63	3.9155	4.0635	4.365	3.891	3.692	4.069	4.3215	4.5485	4.0285
300	2.402	2.59	3.346	3.608	3.25	3.9095	3.591	4.093	4.3455	3.971	3.5895	4.0655	3.802	4.304	3.7015	4.5925	4.13	4.264	3.8105	4.161	3.9505	4.4625	4.0505	3.8605	4.1435	4.3915	4.5845	4.258
310	2.462	2.704	3.303	3.7105	3.493	4.026	3.7655	4.0775	4.325	4.3945	3.663	4.197	3.628	4.4025	3.847	4.629	4.1475	4.2315	4.2985	4.133	4.2415	4.6905	4.122	4.1315	4.154	4.508	4.859	4.201
320	2.378	3.0185	3.557	4.108	3.476	4.2315	3.839	4.217	4.483	4.437	3.7925	4.535	3.655	4.438	3.8295	4.6695	4.299	4.7625	4.224	4.361	4.2735	4.571	4.2505	4.216	4.1025	4.6955	4.999	4.2865
330	2.6305	2.779	3.473	4.0785	3.2845	4.2915	3.7005	4.4885	4.4935	4.599	3.9605	4.807	4.0555	4.64	4.046	4.932	4.785	4.5205	4.105	4.5985	4.3355	5.124	4.3565	4.2475	4.3295	4.904	4.994	4.471
340	2.7575	2.776	3.536	3.973	3.7435	4.269	3.8715	4.462	4.7055	4.511	3.933	4.821	4.103	4.766	4.1475	5.04	4.9095	4.8245	4.5065	4.596	4.551	5.3265	4.465	4.297	4.7185	4.972	5.1915	4.584
350	2.6855	2.841	3.5825	4.238	4.032	4.4595	4.4245	4.682	4.901	4.819	4.097	4.7585	4.2545	4.746	4.2705	5.424	4.863	5.1065	4.525	4.8535	4.841	5.1705	4.754	4.533	4.6175	5.258	5.508	4.9415
360	2.7865	2.7575	3.88	4.2935	3.835	4.292	4.2375	4.5695	4.7865	4.8815	4.223	4.6805	4.342	5.0855	4.4485	5.4695	4.829	5.313	4.5635	5.0975	4.724	5.3495	4.748	4.8295	4.9705	5.457	5.4735	4.884
370	2.8675	3.035	3.796	4.4335	4.19	4.7105	4.4645	4.8755	4.8885	5.0415	4.3355	5.201	4.8205	5.1805	4.516	5.868	5.0945	5.4755	4.633	5.02	4.745	5.732	5.0305	4.7085	4.928	5.206	5.64	5.3795
380	2.7385	3.0585	4.179	4.5355	3.9345	4.634	4.432	4.8595	5.094	5.4025	4.3475	5.317	4.515	5.4395	4.9185	5.612	5.005	5.305	4.8775	4.949	4.9655	5.5395	4.6205	5.1735	5.1625	5.45	5.917	5.359
390	2.8745	3.1235	3.9645	4.563	4.167	4.82	4.6905	4.8455	5.1615	5.512	4.389	5.3505	4.614	5.646	5	5.923	5.325	5.577	5.008	5.326	5.252	5.92	5.1915	5.3695	5.296	5.5615	5.918	5.4535
400	2.97	3.1765	3.885	4.6965	4.0525	5.0935	4.635	5.243	5.3935	5.366	4.2815	5.747	4.91	5.8575	5.1025	5.946	5.6225	5.6515	5.2145	5.507	5.3835	5.9405	5.3095	5.27	5.305	5.7025	6.111	5.8345
410	3.32	3.039	4.396	4.846	4.2275	5.1815	4.9035	5.448	5.8305	5.5595	4.7975	5.8555	5.0765	5.821	5.1915	6.178	5.6575	5.7975	5.2515	5.582	5.6595	6.218	5.5115	5.538	5.46	5.933	6.3275	5.564
420	3.0415	3.2945	4.404	5.0015	4.639	5.395	5.0435	5.3305	5.8165	5.4885	4.9625	5.6965	5.113	6.0955	5.104	6.173	5.9075	6.1545	5.5215	5.8145	5.3805	6.424	5.825	5.6425	5.7235	5.9875	6.4295	6.0755
430	3.1975	3.167	4.2435	5.0585	4.487	5.537	5.205	5.66	6.096	5.928	5.3185	6.0155	5.1545	6.097	5.1035	6.313	6.094	6.1245	5.6935	5.7455	5.491	6.38	5.539	5.7745	5.9895	6.2365	6.954	6.0585
440	3.065	3.221	4.5445	4.8435	4.562	5.6755	5.029	6.0095	5.891	6.166	5.054	6.164	5.5195	6.092	5.4135	6.509	6.075	6.308	5.528	6.0275	5.8175	6.5165	5.877	5.989	6.0905	6.4315	6.8225	6.2545
450	3.036	3.098	4.56	4.9575	4.6605	5.5425	5.3885	5.9415	6.1515	6.1165	5.492	6.45	5.525	6.2365	5.402	6.5895	6.2365	6.619	5.76	6.1875	5.8575	6.634	6.045	6.1235	6.167	6.5575	7.0835	6.3175
460	3.235	3.2995	4.6355	5.42	4.5695	5.743	5.991	5.8195	6.1585	6.213	5.333	6.4605	5.4865	6.5445	5.529	6.8355	6.2695	6.4245	5.848	6.2765	5.943	6.9575	6.15	6.195	6.118	6.951	7.02	6.6385
470	3.5235	3.5925	4.8515	5.3125	4.975	5.884	5.6185	6.3085	6.1675	6.385	5.662	6.7815	5.7955	6.974	5.9785	7.001	6.8085	6.7335	6.1365	6.5325	6.266	6.696	6.1705	6.147	6.4075	6.573	7.225	6.655
480	3.3175	3.6515	5.0255	5.2125	4.9075	6.281	5.5845	6.4605	6.445	6.5355	5.552	6.6915	6.261	6.6515	5.837	7.287	6.543	7.0455	6.4695	6.729	6.211	7.3465	6.2075	6.4655	6.386	6.7605	7.2785	6.6475
490	3.343	3.5685	4.764	5.3585	5.134	6.231	5.8445	6.5385	6.7375	6.6065	5.8105	6.9185	5.916	7.174	5.939	7.303	6.7365	7.027	6.25	6.65	6.343	7.4205	6.2715	6.749	6.6305	6.9805	7.5355	6.976
500	3.5345	3.623	5.2275	5.6405	5.524	6.4385	5.9085	6.371	6.717	6.8745	5.958	6.6645	6.0565	7.0755	6.171	7.5045	6.878	7.3505	6.3575	6.8015	6.4255	7.5715	6.5795	6.9915	6.6725	7.2115	7.5945	7.2285
510	3.451	3.6225	5.017	5.545	5.2285	6.1735	6.075	6.9375	6.9945	7.0535	5.872	7.212	6.5855	7.4175	6.1265	7.7795	7.019	7.279	6.5955	6.969	6.8455	7.7225	6.912	6.9975	6.7395	7.2965	7.872	7.3325
520	3.446	3.696	5.286	5.5635	5.36	6.4315	6.071	6.854	7.0025	6.897	5.8005	7.0285	6.4265	7.396	6.242	7.835	7.176	7.1335	6.802	7.0705	6.8135	7.6805	6.76	7.065	7.053	7.464	7.9755	7.5295
530	3.558	3.864	5.1535	5.873	5.5865	6.4955	6.227	6.989	7.42	7.1025	6.2735	7.254	6.5495	7.583	6.606	8.1745	7.1645	7.5095	6.7555	7.2735	6.938	7.894	6.881	7.5345	7.2135	7.5165	8.1955	7.4685
540	3.5885	3.6445	5.0855	5.8925	5.778	6.783	6.1945	6.7515	7.272	7.2395	6.3585	7.5135	6.7185	7.6725	6.596	8.1235	7.324	7.738	6.843	7.491	6.9255	8.079	7.245	7.345	7.405	7.7695	8.548	7.716
550	3.378	3.53	5.602	6.0795	5.815	6.995	6.5065	7.2515	7.321	7.3125	6.6285	7.9145	6.963	7.86	6.841	8.2455	7.4865	7.8125	7.097	7.375	7.1115	8.3305	7.2665	7.591	7.348	7.953	8.329	7.753
560	4.0685	3.7465	5.4555	5.9035	5.9775	6.9765	6.6045	7.4925	7.4355	7.7065	6.6625	7.811	6.9645	7.959	6.7265	8.4275	7.489	7.9225	6.745	7.7075	7.2475	8.516	7.335	7.6795	7.4665	8.111	8.64	8.043
570	3.712	3.891	5.681	6.1655	6.1025	7.0435	6.818	7.575	7.8375	7.633	6.7205	7.987	7.2265	8.0395	6.958	8.667	7.67	8.2895	7.3795	8.0385	7.531	8.776	7.585	7.5585	7.563	8.11	8.86	8.192
580	3.7775	3.727	5.497	6.355	6.154	7.5055	6.7195	7.4535	7.914	7.8135	6.9125	8.256	7.222	8.1515	7.3535	8.568	7.9415	8.1575	7.392	7.933	7.485	8.5755	7.566	7.946	7.6765	8.4875	9.019	8.2375
590	3.832	3.905	5.814	6.1705	6.1105	7.289	6.8725	7.5285	7.6465	7.713	7.064	8.153	7.39	8.4485	6.9725	8.762	8.28	8.3475	7.6415	8.149	7.732	9.1655	7.826	8.204	7.834	8.3775	9.0685	8.468
600	3.7325	3.836	5.8015	6.1315	6.3095	7.3375	7.075	7.7815	7.8695	7.9965	7.152	8.3785	7.527	8.559	7.1385	9.176	8.3115	8.6855	7.603	8.399	7.7085	8.9795	7.7885	8.409	7.9495	8.434	9.3395	8.7745
610	3.689	3.698	5.8005	6.644	6.169	7.5165	7.2365	7.944	8.0465	8.3555	7.3405	8.5015	7.418	8.8405	7.5225	9.005	8.3205	8.7245	7.83	8.325	7.5945	9.1505	7.9255	8.498	8.102	8.5365	9.513	8.7455
620	3.799	3.815	6.122	6.521	6.4875	7.64	7.245	7.9205	8.35	8.5985	7.392	8.823	7.491	8.9505	7.6535	9.2815	8.3715	9.1245	8.2755	8.609	7.976	9.3295	8.145	8.349	8.012	8.966	9.4395	8.864
630	4.0425	3.9825	6.1565	6.5195	6.6075	7.662	7.328	8.0785	8.3395	8.546	7.566	8.727	7.7045	9.1605	7.5505	9.3055	8.639	8.979	7.8735	8.7015	8.265	9.2935	8.4255	8.688	8.393	9.239	9.797	9.1985
640	3.922	3.6885	5.71	6.6225	6.5725	7.8845	7.351	8.302	8.427	8.662	7.5	8.991	8.126	8.9155	7.9395	9.456	8.8305	8.9935	7.6945	8.944	8.299	9.7575	8.4575	8.8995	8.4675	9.335	9.8565	9.1365
650	3.8005	3.9065	6.264	6.4775	6.867	7.9675	7.375	8.109	8.3955	8.5525	7.797	8.9755	8.352	9.299	7.9375	9.8145	8.9465	9.2895	8.2685	9.0555	8.7315	9.4875	9.0435	9.127	8.7555	9.275	10.0975	9.6265
660	4.0825	4.127	6.2585	6.757	6.721	8	7.8115	8.3785	8.771	8.927	7.7825	9.338	8.0455	9.33	8.199	9.878	8.789	9.3645	8.382	9.196	8.4855	9.9225	8.7715	9.028	8.603	9.3235	10.112	9.559
670	3.8795	4.0095	6.476	6.6325	6.8225	7.928	7.8325	8.6555	8.9235	9.315	7.9105	9.3345	8.3285	9.574	8.277	9.784	8.88	9.4175	8.6385	9.284	8.6665	9.8985	9.127	9.1495	8.8675	9.56	10.354	9.778
680	3.8885	4.294	6.3585	6.7375	6.875	8.2065	7.9435	8.6345	8.9655	8.989	8.1415	9.4845	8.136	9.4935	8.527	10.0135	9.3105	9.7465	8.7385	9.501	8.66	10.104	9.211	9.577	8.8305	10.0885	10.274	9.5925
690	4.233	4.2445	6.456	6.8825	7.2185	8.16	8.0665	8.7295	9.237	8.942	8.387	9.8755	8.646	10.0445	8.195	10.1945	9.4035	10.1445	8.8515	9.5245	8.9445	10.2985	9.2875	9.201	9.218	9.89	10.5855	9.9225
700	3.893	4.1625	6.5145	6.901	7.176	8.356	8.0745	8.9175	9.106	9.6775	8.264	9.9715	8.502	9.9525	8.4605	10.5345	9.7735	10.1785	8.999	9.546	9.2255	10.342	9.234	9.6685	9.1665	10.1595	10.8175	10.2615
710	3.994	4.0305	6.5755	7.1405	7.481	8.4425	8.18	9.0485	9.148	9.3085	8.547	9.928	8.6955	10.067	8.8025	10.612	9.513	10.0575	9.214	9.949	9.244	10.5375	9.436	9.6095	9.701	10.3425	10.957	10.493
720	4.2735	4.0845	6.5725	7.3185	7.229	8.449	8.2935	9.0455	9.4665	9.49	8.3	9.893	8.8055	10.2715	8.795	10.856	10.017	10.2435	9.362	9.9535	9.4675	10.993	9.611	10.0105	9.5285	10.5215	11.1395	10.6025
730	4.074	3.844	6.9555	7.126	7.614	8.855	8.56	9.298	9.427	9.621	8.7605	10.069	9.1015	10.111	9.094	11.0115	9.514	10.5115	9.4015	10.138	9.774	10.8935	9.766	10.2285	9.742	10.4295	11.4885	10.5245
740	4.2755	4.1075	6.874	7.2295	7.6565	8.8035	8.619	9.1965	9.621	10.0965	8.791	10.1215	9.0865	10.195	8.9815	11.12	10.0085	10.689	9.44	10.435	9.5305	11.2075	9.52	10.1905	9.956	10.7375	11.486	10.6495
750	4.342	4.145	6.831	7.4325	7.7905	8.791	8.52	9.581	9.883	9.996	8.906	10.211	9.3125	10.676	9.033	11.0965	10.3675	10.559	9.712	10.3625	9.6465	11.2325	9.915	10.663	10.08	10.783	11.77	10.743
760	4.148	4.25	6.8355	7.433	7.7615	8.701	8.811	9.382	9.857	9.9315	9.21	10.333	9.4995	10.846	9.6035	11.074	10.3445	11.017	9.5635	10.4535	9.921	11.488	9.908	10.4905	10.163	10.9835	11.5225	11.1745
770	4.451	4.1835	6.923	7.574	7.6485	9.2695	8.903	9.598	10.055	10.3115	9.216	10.7435	9.1575	10.995	9.3935	11.5055	10.566	11.101	9.717	10.781	9.9405	11.4405	10.2875	10.6455	10.383	10.9595	11.994	11.382
780	4.1025	4.1885	7.0065	7.516	8.271	9.3035	9.043	9.681	10.523	10.6075	9.445	10.822	9.5605	11.1535	9.3265	11.6485	10.788	11.0835	9.855	11.0795	10.261	11.597	10.172	10.845	10.428	11.1975	12.155	11.2785
790	4.1795	4.335	7.037	7.54	8.238	9.214	9.048	9.879	10.246	10.7115	9.471	10.8965	9.8245	11.304	9.6935	11.7555	10.79	11.519	10.114	11.214	10.282	11.941	10.4145	10.8645	10.695	11.3065	12.332	11.482
800	4.181	4.36	7.169	7.559	8.224	9.5595	9.514	10.432	10.4955	10.643	9.841	10.8765	9.703	11.367	9.9865	11.9605	11.047	11.609	10.5725	11.0615	10.47	12.113	10.6465	11.131	10.9975	11.455	12.1635	11.8855
810	4.45	4.2625	7.2845	7.3735	8.0855	9.415	9.565	10.332	10.7435	10.5585	9.122	11.3595	9.846	11.3115	9.8005	12.2975	10.8915	11.6945	10.6515	11.321	10.2815	12.113	10.8745	11.28	10.605	11.7435	12.5725	11.7775
820	4.295	4.1005	7.405	7.69	8.071	9.5385	9.4	10.4585	10.7525	10.9015	9.855	11.481	10.1795	11.5645	10.029	12.1985	11.0195	11.893	10.3275	11.4735	10.5235	12.122	10.7595	11.6945	10.989	12.023	12.9945	11.9675
830	4.32	4.1065	7.541	7.857	8.236	9.648	9.6755	10.3035	10.8885	11.0025	9.7595	11.3885	10.0595	12.204	10.265	12.2865	11.3525	11.777	10.5485	11.5175	10.8285	12.5415	10.681	11.4255	11.073	12.027	12.9165	11.9205
840	4.295	4.5875	7.625	8.041	8.39	9.5485	9.7545	10.4645	10.841	11.375	10.1555	11.6295	10.2305	12.1095	10.1405	12.6305	11.0935	11.9795	10.575	11.5995	10.974	12.468	11.312	11.716	10.9405	12.0905	12.981	12.2515
850	4.241	4.359	7.411	8.006	8.4275	9.975	9.948	11.015	10.9355	11.255	10.0895	11.886	10.462	11.9635	10.3895	12.8195	11.445	12.3595	10.9775	11.899	10.998	12.8315	11.1825	11.959	11.1725	12.265	13.2145	12.454
860	4.6215	4.0985	7.63	8.055	8.5335	10.07	10.0115	10.704	11.2495	11.5415	10.377	11.769	10.613	12.0905	10.326	12.6875	11.715	12.2085	11.053	11.83	11.27	12.887	11.136	11.913	11.0255	12.2775	13.427	12.4885
870	4.5675	4.437	7.7255	7.982	8.7955	10.19	10.2525	10.879	11.268	11.5015	10.5425	12.0205	10.6385	12.494	10.7665	12.7895	11.652	12.6235	11.1025	12.04	11.181	13.297	11.426	12.315	11.817	12.681	13.7065	12.8865
880	4.4005	4.3205	7.649	8.0585	8.744	10.23	10.3385	10.719	11.2115	11.701	10.5705	11.789	10.9285	12.436	10.7375	12.933	11.8775	12.586	11.2925	12.067	11.244	12.984	11.6355	12.624	11.849	12.4155	13.631	12.8865
890	4.457	4.3335	7.583	7.9165	9.2225	10.2265	10.3025	11.237	11.5465	11.9665	10.7155	12.3375	10.9195	12.804	10.726	13.248	11.8155	12.8165	11.292	12.5835	11.398	12.993	11.601	12.3765	11.866	12.768	13.737	12.899
900	4.5325	4.235	7.883	8.1895	9.033	10.2635	10.5565	11.2415	11.68	11.855	10.86	12.7565	10.8855	12.7065	11.0535	13.393	12.073	13.2245	11.451	12.6495	11.6005	13.4605	12.102	12.4415	11.7985	13.0045	13.982	12.963
910	4.6275	4.3605	7.882	7.996	8.912	10.272	10.3375	11.3415	11.757	11.97	10.946	12.5205	11.258	12.9425	10.803	13.344	12.2895	13.0875	11.728	12.6165	11.93	13.6695	12.3855	12.7375	11.974	13.052	14.1145	13.1515
920	4.6495	4.373	7.8365	8.1925	9.1715	10.407	10.4955	11.4565	11.8715	12.083	11.214	12.8305	11.2895	12.967	10.9195	13.9425	12.341	13.1715	11.827	13.0095	11.862	13.8075	12.2745	13.009	12.456	13.2125	14.347	13.417
930	4.48	4.307	8.089	8.3315	9.2925	10.742	10.934	11.4635	12.097	12.248	11.297	12.793	11.29	13.08	11.4615	13.931	12.571	13.4365	11.8145	13.305	12.3965	14.032	12.292	13.1065	12.279	13.384	14.633	13.605
940	4.549	4.444	8.106	8.211	9.2915	10.454	10.561	11.6135	11.8065	12.591	11.474	12.9905	11.336	13.327	11.3175	13.8565	12.5095	13.7415	11.8695	13.1965	12.0275	14.1955	12.351	12.953	12.5595	13.498	14.8445	13.889
950	4.6465	4.204	8.117	8.2765	8.9475	10.7055	10.77	11.4585	12.0515	12.496	11.3705	12.8935	12.0025	13.47	11.8175	14.1195	12.8865	13.8405	12.075	13.435	12.4175	14.291	12.4935	13.2315	12.619	13.5595	14.9225	13.9995
960	4.4705	4.1105	8.0785	8.4595	9.524	10.906	11.1155	11.7115	12.726	13.074	11.7085	13.093	12.0895	13.787	11.7635	14.2575	12.8015	13.832	12.2745	13.562	12.342	14.602	12.458	13.425	12.642	13.8895	14.8405	14.008
970	4.449	4.2735	8.0095	8.251	9.819	11.0455	10.964	11.606	12.583	12.615	11.705	13.462	11.969	13.816	11.9515	14.3695	13.2255	14.0735	12.3985	13.5675	12.45	14.577	12.8055	13.6475	12.8315	14.068	15.128	14.2995
980	4.6085	4.4745	8.3545	8.809	9.53	11.016	11.158	12.132	12.5785	12.954	11.83	13.531	11.9855	13.8215	11.9195	14.616	13.434	14.138	12.9035	13.5495	12.574	14.763	12.956	13.936	13.021	13.9855	15.0195	14.604
990	4.598	4.2875	8.3255	8.5155	9.834	11.141	11.2615	11.9715	12.5805	12.966	11.8365	13.6205	12.2065	14.2045	12.0525	14.528	13.417	14.07	12.6545	13.87	12.9845	14.7755	13.2195	13.811	12.8045	14.4335	15.401	14.4735
1000	4.668	4.7605	8.219	8.631	9.8635	11.1475	11.3265	12.2785	12.7805	13.322	12.184	13.7065	12.4695	14.004	12.2345	14.933	13.593	14.2815	12.783	13.8605	13.0195	14.9795	13.133	14.3485	13.2435	14.335	15.385	14.801
1010	4.5055	4.5185	8.4275	8.603	10.0935	11.3995	11.622	12.4265	12.7305	13.5355	12.1145	13.956	12.401	14.325	12.111	15.0145	13.635	14.424	12.9455	14.21	13.111	15.338	13.25	14.0885	13.566	14.7655	15.6405	14.7285
1020	4.3375	4.35	8.5445	8.6765	10.196	11.019	11.7825	12.41	13.383	13.755	12.411	14.123	12.441	14.4785	12.783	15.1805	13.699	14.7405	12.871	14.538	13.1605	15.3465	12.9405	14.669	13.4315	14.6955	15.773	14.896
1030	4.597	4.3535	8.357	8.6985	10.0355	11.513	11.7235	12.5095	13.1115	13.5145	12.4395	14.135	12.6045	14.601	12.5	15.2135	14.025	14.59	13.1455	14.2505	13.1	15.342	13.624	14.411	13.537	14.804	15.899	15.526
1040	4.625	4.356	8.533	8.7245	10.0105	11.469	11.8165	12.5885	13.208	13.84	12.337	14.237	12.571	14.675	12.9605	15.367	14.07	14.8535	13.219	14.542	13.359	15.414	13.6445	14.6675	13.6545	15.1515	16.1675	15.121
1050	4.5105	4.038	8.359	8.8185	10.129	11.5585	11.9835	12.764	13.47	13.916	12.54	14.4735	12.839	14.83	12.937	15.305	14.107	15.0605	13.5685	14.598	13.652	15.642	13.923	14.7735	13.8995	15.2505	16.1295	15.1965
1060	4.6725	4.2985	8.7965	8.878	10.2525	11.49	12.0235	12.884	13.7675	13.9185	13.0105	14.528	12.7975	15.166	13.0225	15.578	14.3915	15.246	13.4085	14.7685	13.8655	15.9775	14.1635	15.2925	13.8805	15.442	16.644	15.5525
1070	4.3145	4.4875	8.632	8.9935	10.4775	11.8365	11.9745	12.933	13.686	14.0545	12.483	14.711	12.9955	14.884	13.011	15.9235	14.507	15.1675	13.6415	14.845	14.0045	16.032	14.2265	14.976	14.2995	15.122	16.847	15.7935
1080	4.4785	4.4695	8.564	9.173	10.6125	11.7575	11.942	13.187	13.6755	14.472	13.205	14.9305	13.1905	15.4515	13.1895	16.137	14.608	15.434	14.01	15.0155	13.9415	16.1965	14.417	15.2545	14.2985	15.7495	16.7185	15.8365
1090	4.856	4.552	8.7245	9.0905	10.4215	11.785	12.4845	13.224	14.018	14.3065	13.247	14.9485	13.12	15.1485	13.4065	16.2425	14.733	15.6995	14.1455	15.1075	14.122	16.259	14.2125	15.667	14.4185	15.442	16.8945	16.215
1100	4.524	4.1055	8.833	8.9745	10.6845	12.111	12.1545	13.2185	13.87	14.3575	13.2685	15.298	13.453	15.553	13.504	16.2305	14.7055	15.774	13.9125	15.367	14.371	16.314	14.7105	15.5435	14.5625	15.7585	16.8535	16.1645
1110	4.79	4.414	8.646	9.0975	10.5785	11.995	12.5775	13.259	14.096	14.5715	13.2865	15.3515	13.547	16.2605	13.818	16.5045	14.8155	15.724	14.2975	15.344	14.503	16.481	14.488	15.6435	14.632	15.88	17.357	16.3115
1120	4.3515	4.4205	9.0805	8.9135	10.5525	12.188	12.5305	13.5945	14.13	14.465	13.646	15.191	13.4265	15.772	13.6885	16.541	15.361	16.0675	14.218	15.8615	14.424	16.6425	14.776	15.735	14.5745	16.088	17.4215	16.525
1130	4.448	4.3195	8.952	9.2525	10.906	12.102	12.8665	13.8165	14.138	14.6925	13.9415	15.6125	14.0395	15.9965	13.652	16.8145	15.179	15.9215	14.44	15.8545	14.6215	16.7875	15.0735	16.1455	14.571	16.4125	17.6025	16.6815
1140	4.6925	4.3755	9.127	8.922	11.0375	12.411	12.978	13.556	14.4775	15.015	13.66	15.8545	13.754	15.9405	13.7375	16.947	15.426	16.353	14.7935	15.75	14.662	17.1175	15.141	16.606	14.936	16.436	17.581	16.558
1150	4.4425	4.3085	8.9385	9.0415	10.9595	12.4795	12.7135	13.722	14.578	15.1795	13.9685	15.955	14.184	16.2785	14	16.962	15.5295	16.6675	14.406	16.1265	14.9975	16.9785	15.123	16.4185	15.0725	16.577	17.855	16.9675
1160	4.697	4.4205	9.097	9.0155	11.2825	12.457	13.289	13.9145	14.6625	15.349	14.2235	15.9525	13.903	16.619	13.9955	17.034	15.659	16.6385	14.991	16.3905	15.094	17.328	15.101	16.5765	14.9725	16.8935	17.6675	16.947
1170	4.529	4.6465	8.932	9.533	11.228	12.3315	12.988	13.949	14.8205	15.2355	13.893	16.2455	14.405	16.308	14.371	17.376	15.8865	16.705	14.9095	16.143	15.069	17.5055	15.369	16.5685	15.0715	16.957	18.1465	17.3005
1180	4.6225	4.2835	8.9055	9.2925	10.9635	12.404	13.3575	14.19	14.7855	15.4455	13.9975	15.953	14.3945	16.6895	14.528	17.216	15.643	17.028	15.23	16.7735	15.1855	17.63	15.4085	16.937	15.643	17.125	18.182	17.3225
1190	4.664	4.344	8.9165	9.478	11.088	12.5215	13.372	14.0175	14.855	15.5425	14.4555	16.5255	14.456	17.2265	14.4245	17.93	15.828	17.128	15.057	16.587	15.3615	17.8595	15.787	16.8755	15.3575	17.1605	18.3425	17.483
1200	4.689	4.3295	8.9695	9.2555	11.175	12.662	13.547	14.065	14.8405	15.595	14.4245	16.4805	14.576	16.854	14.7415	17.5175	15.9575	17.09	15.285	16.759	15.415	18.0085	16.099	17.1255	15.648	17.159	18.569	17.7415
1210	1.0865	1.1135	1.0545	1.356	2.4985	2.651	30.6065	32.6585
1220	0.9205	1.0015	1.197	1.463	2.534	2.7755	30.678	32.675
1230	1.23	0.9575	1.272	1.5685	2.502	2.9275	30.9715	32.9385
1240	0.8935	1.124	1.1145	1.4615	2.5485	2.7745	31.1895	32.978
1250	0.979	1.0715	1.112	1.663	2.585	2.8345	30.899	33.201

## Sheet: Suppl. 3c
Supplementary Figure 3c
[nafamostat],nM -->	1000	1000	500	500	250	250	0	0
t,sec	[AMC] (µM)
0	0	0	0	0	0	0	0	0
10	0.2515	-0.016	0.0255	0.2665	-0.0945	-0.0465	0.585	0.4935
20	0.2575	0.0635	0.083	0.29	-0.133	0.0465	1.002	1.069
30	0.3065	0.1375	0.2025	0.2085	-0.0475	0.2565	1.2355	1.487
40	0.2925	0.2005	0.305	0.377	-0.1275	0.386	1.7725	1.8525
50	0.4675	0.253	0.2485	0.443	-0.144	0.278	2.318	2.368
60	0.4375	0.2305	0.0795	0.33	-0.0885	0.374	2.6925	2.672
70	0.5365	0.1205	0.182	0.4715	-0.053	0.4415	2.934	3.1305
80	0.406	0.1775	0.2895	0.4505	0.227	0.453	3.343	3.3415
90	0.443	0.368	0.294	0.5225	0.143	0.2775	3.7625	3.924
100	0.3325	0.3015	0.3245	0.5695	0.216	0.487	4.137	4.6025
110	0.557	0.3935	0.1985	0.4625	0.1645	0.4575	4.2995	4.769
120	0.5445	0.315	0.153	0.38	0.196	0.292	4.812	5.1535
130	0.3135	0.276	0.2955	0.607	0.1055	0.473	5.322	5.624
140	0.3495	0.2845	0.273	0.5935	0.188	0.4295	5.714	6.058
150	0.353	0.3395	0.29	0.377	0.4065	0.469	6.004	6.345
160	0.4125	0.4045	0.269	0.6345	0.402	0.662	6.297	6.8675
170	0.3775	0.284	0.2765	0.601	0.3535	0.631	6.3935	7.025
180	0.388	0.354	0.244	0.5675	0.492	0.5625	6.7715	7.3505
190	0.4875	0.354	0.3295	0.764	0.4805	0.6995	7.174	7.788
200	0.49	0.494	0.477	0.681	0.471	0.679	7.509	8.4425
210	0.439	0.3825	0.207	0.7285	0.4385	0.651	7.889	8.5405
220	0.462	0.373	0.2665	0.5875	0.3885	0.629	8.1875	8.863
230	0.412	0.4635	0.403	0.559	0.596	0.7805	8.633	9.365
240	0.456	0.4525	0.3615	0.4855	0.643	0.743	8.877	9.812
250	0.5205	0.4475	0.2535	0.6975	0.568	0.6835	9.3905	10.043
260	0.356	0.522	0.422	0.508	0.529	0.7435	9.433	10.485
270	0.5725	0.442	0.2205	0.597	0.682	0.8025	9.7325	10.862
280	0.394	0.3645	0.318	0.4795	0.669	1.0265	10.2245	11.353
290	0.4735	0.48	0.489	0.5915	0.531	0.882	10.5155	11.3575
300	0.5195	0.5325	0.2905	0.448	0.502	0.89	10.724	11.8705
310	0.4965	0.3195	0.3375	0.58	0.463	1.092	11.063	12.0225
320	0.3475	0.516	0.4155	0.3395	0.6845	1.125	11.3405	12.67
330	0.43	0.406	0.282	0.4515	0.5385	0.9045	11.721	12.9565
340	0.466	0.5105	0.2465	0.6535	0.8875	1.073	12.048	13.201
350	0.5905	0.615	0.27	0.429	0.8525	1.074	12.3345	13.5135
360	0.4785	0.391	0.316	0.593	0.7125	1.01	12.9475	13.9555
370	0.484	0.32	0.218	0.4565	0.7205	1.063	13.0545	14.4945
380	0.6285	0.391	0.395	0.5715	1.0075	0.974	13.682	14.4005
390	0.3255	0.5595	0.301	0.592	0.931	1.2015	13.9345	14.882
400	0.488	0.55	0.3	0.527	0.7925	1.1425	14.1575	15.151
410	0.4585	0.4795	0.3105	0.5295	0.802	1.216	14.3395	15.3735
420	0.4835	0.455	0.436	0.563	0.8845	1.0875	14.6905	16.0365
430	0.6295	0.474	0.366	0.535	0.906	1.2135	14.984	15.9585
440	0.721	0.4645	0.3185	0.6015	0.957	1.365	15.305	16.608
450	0.3715	0.458	0.413	0.626	1.106	1.4165	15.6615	16.624
460	0.7355	0.392	0.338	0.525	1.0575	1.376	16.167	17.074
470	0.5545	0.5275	0.265	0.608	1.074	1.391	16.0735	17.2255
480	0.6515	0.5595	0.3145	0.83	0.977	1.327	16.2475	17.41
490	0.3485	0.516	0.4695	0.609	1.087	1.3545	16.5415	17.723
500	0.5485	0.5245	0.477	0.709	1.2895	1.2085	16.8815	17.8975
510	0.5395	0.793	0.3855	0.7255	0.9265	1.3865	17.2185	18.4135
520	0.69	0.509	0.394	0.6835	1.1865	1.3765	17.101	18.5125
530	0.688	0.5355	0.392	0.8265	1.2795	1.5365	17.4905	19.047
540	0.559	0.51	0.42	0.727	1.2435	1.2925	18.0195	18.9695
550	0.8005	0.531	0.4755	0.7345	1.301	1.431	17.8815	19.1535
560	0.583	0.6055	0.4315	0.7945	1.13	1.5565	18.104	19.698
570	0.724	0.495	0.568	0.647	1.268	1.437	18.335	19.7325
580	0.7245	0.5105	0.4635	0.7535	1.109	1.545	18.687	19.8565
590	0.4935	0.7635	0.6465	0.7745	1.1775	1.558	18.7375	20.582
600	0.6315	0.4165	0.5265	1.049	1.208	1.441	19.1085	20.6445
610	0.5015	0.587	0.232	0.6995	1.1385	1.628	19.2245	20.742
620	0.6265	0.672	0.5535	0.8325	1.1645	1.49	19.584	20.893
630	0.5585	0.624	0.423	0.974	1.368	1.4485	19.6865	21.095
640	0.6605	0.5105	0.4485	0.791	1.311	1.7635	19.9425	21.729
650	0.7165	0.681	0.581	0.8865	1.4265	1.514	20.001	21.672
660	0.607	0.599	0.5215	0.9905	1.385	1.6245	20.6955	22.078
670	0.549	0.5495	0.622	0.7485	1.46	1.675	20.8845	22.0995
680	0.673	0.678	0.709	0.874	1.413	1.7795	21.0915	22.463
690	0.7015	0.561	0.613	1.112	1.528	1.7065	21.0155	22.398
700	0.8975	0.76	0.6395	0.9805	1.4685	1.7495	21.527	23.0145
710	0.706	0.6775	0.6995	0.924	1.5085	1.7655	21.934	22.9595
720	0.6865	0.857	0.6415	1.0815	1.5455	1.9045	21.803	23.0165
730	0.8055	0.696	0.7125	0.954	1.5975	1.7615	21.95	23.497
740	0.759	0.701	0.6285	0.9685	1.784	1.834	22.3745	23.5935
750	0.56	0.7005	0.7105	1.0825	1.609	1.7335	22.711	24.023
760	0.7895	0.6145	0.6475	0.9865	1.6725	2.015	22.8175	24.196
770	0.6845	0.676	0.6975	0.887	1.556	1.6685	23.0275	23.885
780	0.8115	0.729	0.802	1.106	1.6175	1.8845	23.2155	24.906
790	0.7655	0.687	0.718	0.933	1.4925	1.811	23.6025	24.977
800	0.7725	0.7525	0.6945	0.961	1.8355	1.8865	24.0445	24.981
810	0.62	0.7885	0.8065	1.0325	1.5265	1.9925	24.0685	25.3735
820	0.6315	0.6775	0.744	1.0445	1.5815	1.855	24.04	25.278
830	0.906	0.7565	0.8445	1.006	1.6745	1.9035	24.2475	25.6245
840	0.629	0.8485	0.7155	1.128	1.8235	1.867	24.4155	25.756
850	0.686	0.7485	0.7085	0.9735	1.742	2.03	24.663	25.7535
860	0.8125	0.795	0.6405	1.0925	1.77	1.8805	24.8695	26.341
870	0.72	0.697	0.678	1.173	1.74	2.2865	24.928	26.658
880	0.7515	0.7885	0.72	1.218	1.8185	1.933	24.998	26.7685
890	0.6945	0.969	0.6685	1.2705	1.792	2.0365	25.3185	27.024
900	0.9435	0.6755	0.7815	1.052	1.9135	1.929	25.569	27.111
910	0.691	0.863	0.7075	1.1355	2.0355	2.1015	26.153	27.3285
920	0.7345	0.967	0.8465	1.059	1.806	2.196	26.0825	27.4785
930	0.8715	0.8155	0.855	1.23	2.011	2.232	26.297	27.7765
940	0.817	0.7955	0.9275	1.14	1.973	2.2535	26.231	28.129
950	0.82	0.9555	0.82	1.1215	1.9945	2.142	26.5155	28.4105
960	0.889	0.9055	0.9875	1.2475	1.9335	2.226	26.795	28.1125
970	0.827	0.873	0.9195	1.1365	2.022	2.246	26.8745	28.7795
980	0.7835	0.7685	0.905	1.3095	2.062	2.25	26.9835	28.787
990	0.8455	0.804	0.857	1.17	2.0575	2.3095	27.1595	28.9945
1000	0.6425	0.892	0.884	1.2855	2.0745	2.476	27.0975	29.437
1010	0.813	0.8055	0.9095	1.111	2.1995	2.3825	27.4735	29.3105
1020	0.8655	0.9115	0.9345	1.313	2.1745	2.5065	27.638	29.5525
1030	0.746	1.1125	0.8905	1.256	2.065	2.3565	27.749	29.497
1040	0.96	0.7915	1.001	1.048	2.1875	2.5015	27.936	29.9405
1050	1.026	0.9235	1.058	1.321	1.9765	2.5545	28.128	30.2775
1060	0.9015	0.838	0.99	1.3215	2.247	2.4495	28.6815	30.192
1070	0.8795	0.8565	0.9155	1.272	2.3045	2.4695	28.5475	30.6815
1080	0.8245	0.979	0.978	1.4105	2.138	2.4105	28.3955	30.282
1090	0.8925	0.867	1.16	1.4085	2.368	2.5055	28.9455	30.648
1100	0.8735	1.042	1.103	1.4575	2.239	2.5225	29.333	30.864
1110	0.946	1.0185	1.016	1.207	2.3295	2.6295	29.005	31.0195
1120	0.7755	0.987	1.1035	1.3875	2.321	2.628	29.2235	31.208
1130	0.92	1.0325	1.064	1.4445	2.3835	2.5895	29.095	31.4615
1140	0.869	1.076	1.0235	1.386	2.501	2.7035	29.593	31.576
1150	0.965	0.9315	0.9845	1.424	2.494	2.689	29.637	31.77
1160	0.9745	0.9715	1.2485	1.5445	2.503	2.7035	29.979	31.8915
1170	0.9635	0.946	0.961	1.436	2.465	2.5255	30.2845	32.139
1180	1.018	1.0585	1.108	1.339	2.5315	2.706	30.517	32.384
1190	1	1.001	1.1485	1.432	2.4875	2.683	30.3555	31.973
1200	0.865	1.1825	1.25	1.618	2.606	2.7835	30.6045	32.728
1210	1.0865	1.1135	1.0545	1.356	2.4985	2.651	30.6065	32.6585
1220	0.9205	1.0015	1.197	1.463	2.534	2.7755	30.678	32.675
1230	1.23	0.9575	1.272	1.5685	2.502	2.9275	30.9715	32.9385
1240	0.8935	1.124	1.1145	1.4615	2.5485	2.7745	31.1895	32.978
1250	0.979	1.0715	1.112	1.663	2.585	2.8345	30.899	33.201

[truncated: 2 more sheets: Suppl. 3d, Suppl. 7 ]
